# Supplementary material for: Crystal structure of the salt bis­(tri­ethano­lamine-κ4 N,O,O′,O′′)cadmium bis[2-(2-oxo-2,3-di­hydro-1,3-benzo­thia­zol-3-yl)acetate]
Source: Acta Crystallogr E Crystallogr Commun. 2016 Mar 22;72(Pt 4):526–9. doi: 10.1107/S2056989016004515 (PMC4910351; doi:10.1107/S2056989016004515)
Supplement: Supplementary file 1 [file e-72-00526-sup1.cif]

##############################################################################
#                                                                            #
# This CIF contains the data in a paper accepted for publication in          #
# Acta Crystallographica Section E. It conforms to the requirements of       #
# Notes for Authors for Acta Crystallographica Section E, and has been       #
# peer reviewed under the auspices of the IUCr Commission on Journals.       #
#                                                                            #
# Full details of the Crystallographic Information File format               #
# are given in the paper "The Crystallographic Information File (CIF):       #
# a New Standard Archive File for Crystallography" by S. R. Hall, F. H.      #
# Allen and I. D. Brown [Acta Cryst. (1991), A47, 655-685].                  #
#                                                                            #
# The current version of the core CIF dictionary is obtainable from          #
# ftp://ftp.iucr.org/pub/cif_core.dic.                                       #
#                                                                            #
# Software is freely available for graphical display of the structure(s)     #
# in this CIF. For information consult the CIF software page                 #
# http://www.iucr.org/resources/cif/software.                                #
#                                                                            #
# This file may be used for bona fide research purposes within the           #
# scientific community so long as proper attribution is given to the journal # 
# article from which it was obtained.                                        #
#                                                                            #
##############################################################################
data_I
_database_code_depnum_ccdc_archive 'CCDC 1468939'
_audit_creation_method     SHELXL-97
_journal_date_recd_electronic     2016-03-07
_journal_date_accepted     2016-03-16
_journal_name_full     'Acta Crystallographica, Section E'
_journal_year     2016
_journal_volume     72
_journal_issue      4
_journal_page_first     526
_journal_page_last     529
_journal_paper_category     GM
_journal_paper_doi     10.1107/S2056989016004515
_journal_coeditor_code     WM5280
_publ_contact_author_name     'Jamshid Ashurov'
_publ_contact_author_address
;
Institute of Bioorganic Chemistry
Academy of Sciences of Uzbekistan
M. Ulugbek Str. 83
Tashkent 700125
Uzbekistan
;
_publ_contact_author_email     atom.uz@mail.ru
_publ_contact_author_fax     '+998712628906'
_publ_contact_author_phone     '+998935514007'
_publ_section_title
;
Crystal structure of the salt
bis(triethanolamine-\k^4^<i>N</i>,<i>O</i>,<i>O</i>',<i>O</i>'')cadmium
bis[2-(2-oxo-2,3-dihydro-1,3-benzothiazol-3-yl)acetate]
;
_publ_section_title_footnote     .
loop_
    _publ_author_name
    _publ_author_footnote
    _publ_author_address
    'Ashurov, Jamshid Mengnorovich' .
;
Institute of Bioorganic Chemistry
Academy of Sciences of Uzbekistan
M. Ulugbek Str. 83
Tashkent 700125
Uzbekistan
;
_publ_section_synopsis
;
The complex cation of the title salt,
[Cd(C~6~H~15~NO~3~)~2~](C~9~H~6~NO~3~S)~2~, has a Cd^II^ atom coordinated in a
bicapped trigonal--prismatic fashion by two tetradentate triethanolamine (TEA)
ligands. The supramolecular interactions between cations and anions lead to a
two-dimensional network structure parallel to (001).
;
_chemical_name_systematic
;
Bis(triethanolamine-\k^4^<i>N</i>,<i>O</i>,<i>O</i>',<i>O</i>'')cadmium
bis[2-(2-oxo-2,3-dihydro-1,3-benzothiazol-3-yl)acetate]
;
_chemical_name_common     ?
_chemical_formula_moiety     ' C12 H30 Cd N2 O6 2+, 2(C9 H6 N O3 S -)'
_chemical_formula_sum     'C30 H42 Cd N4 O12 S2'
_chemical_formula_iupac     '[Cd (C6 H15 N1 O3)2] (C9 H6 N O3 S)2'
_chemical_formula_weight     827.20
_chemical_melting_point     ?
_symmetry_cell_setting     triclinic
_symmetry_space_group_name_H-M     'P -1'
_symmetry_space_group_name_Hall     '-P 1'
loop_
    _symmetry_equiv_pos_as_xyz
    'x, y, z'
    '-x, -y, -z'
_cell_length_a     10.7061(5)
_cell_length_b     12.2157(5)
_cell_length_c     14.6159(8)
_cell_angle_alpha     65.520(5)
_cell_angle_beta     79.600(4)
_cell_angle_gamma     82.417(4)
_cell_volume     1707.59(14)
_cell_formula_units_Z     2
_cell_measurement_reflns_used     10769
_cell_measurement_theta_min     3.3487
_cell_measurement_theta_max     75.6467
_cell_measurement_temperature     293(2)
_cell_special_details     ?
_exptl_crystal_description     'block'
_exptl_crystal_colour     'bright yellow'
_exptl_crystal_size_max     0.6
_exptl_crystal_size_mid     0.3
_exptl_crystal_size_min     0.2
_exptl_crystal_density_diffrn     1.609
_exptl_crystal_density_meas     ?
_exptl_crystal_density_method     'not measured'
_exptl_crystal_F_000     852
_exptl_absorpt_coefficient_mu     6.852
_exptl_absorpt_correction_type     multi-scan
_exptl_absorpt_process_details
;
(<i>CrysAlis PRO</i>; Oxford Diffraction, 2009)
;
_exptl_absorpt_correction_T_min     0.127
_exptl_absorpt_correction_T_max     0.254
_exptl_special_details     ?
_diffrn_ambient_temperature     293(2)
_diffrn_radiation_type     CuK\a
_diffrn_radiation_wavelength     1.54184
_diffrn_radiation_source     'fine-focus sealed tube'
_diffrn_radiation_monochromator     graphite
_diffrn_measurement_device_type     'Oxford Diffraction Xcalibur Ruby'
_diffrn_measurement_method     '\w scans'
_diffrn_detector_area_resol_mean     10.2576
_diffrn_reflns_number     14752
_diffrn_reflns_av_R_equivalents     0.0471
_diffrn_reflns_av_sigmaI/netI     0.0469
_diffrn_reflns_theta_min     3.36
_diffrn_reflns_theta_max     75.86
_diffrn_reflns_theta_full     75.86
_diffrn_measured_fraction_theta_max     0.981
_diffrn_measured_fraction_theta_full     0.981
_diffrn_reflns_limit_h_min     -13
_diffrn_reflns_limit_h_max     12
_diffrn_reflns_limit_k_min     -14
_diffrn_reflns_limit_k_max     15
_diffrn_reflns_limit_l_min     -17
_diffrn_reflns_limit_l_max     18
_diffrn_standards_number     3
_diffrn_standards_interval_count     ?
_diffrn_standards_interval_time     ?
_diffrn_standards_decay_%     ?
_refine_special_details
;
 Refinement of F^2^ against ALL reflections.  The weighted R-factor wR and
 goodness of fit S are based on F^2^, conventional R-factors R are based
 on F, with F set to zero for negative F^2^. The threshold expression of
 F^2^ > 2sigma(F^2^) is used only for calculating R-factors(gt) etc. and is
 not relevant to the choice of reflections for refinement.  R-factors based
 on F^2^ are statistically about twice as large as those based on F, and R-
 factors based on ALL data will be even larger.
;
_reflns_number_total     7001
_reflns_number_gt     6533
_reflns_threshold_expression     >2sigma(I)
_refine_ls_structure_factor_coef     Fsqd
_refine_ls_matrix_type     full
_refine_ls_R_factor_all     0.0428
_refine_ls_R_factor_gt     0.0400
_refine_ls_wR_factor_gt     0.1041
_refine_ls_wR_factor_ref     0.1067
_refine_ls_goodness_of_fit_ref     1.064
_refine_ls_restrained_S_all     1.070
_refine_ls_number_reflns     7001
_refine_ls_number_parameters     461
_refine_ls_number_restraints     18
_refine_ls_number_constraints     ?
_refine_ls_hydrogen_treatment     mixed
_refine_ls_weighting_scheme     calc
_refine_ls_weighting_details
         'calc w=1/[\s^2^(Fo^2^)+(0.0692P)^2^+0.3219P] where P=(Fo^2^+2Fc^2^)/3'
_atom_sites_solution_hydrogens     geom
_atom_sites_solution_primary     direct
_atom_sites_solution_secondary     difmap
_refine_ls_shift/su_max     0.001
_refine_ls_shift/su_mean     0.000
_refine_diff_density_max     1.20
_refine_diff_density_min     -0.67
_refine_ls_extinction_method
;
SHELXL97 (Sheldrick, 2008)
;
_refine_ls_extinction_coef     0.00078(13)
_refine_ls_extinction_expression
                                  'Fc^*^=kFc[1+0.001xFc^2^\l^3^/sin(2\q)]^-1/4^'
loop_
    _atom_type_symbol
    _atom_type_description
    _atom_type_scat_dispersion_real
    _atom_type_scat_dispersion_imag
    _atom_type_scat_source
    'C' 'C' 0.0181 0.0091
                         'International Tables Vol C Tables 4.2.6.8 and 6.1.1.4'
    'H' 'H' 0.0000 0.0000
                         'International Tables Vol C Tables 4.2.6.8 and 6.1.1.4'
    'N' 'N' 0.0311 0.0180
                         'International Tables Vol C Tables 4.2.6.8 and 6.1.1.4'
    'O' 'O' 0.0492 0.0322
                         'International Tables Vol C Tables 4.2.6.8 and 6.1.1.4'
    'S' 'S' 0.3331 0.5567
                         'International Tables Vol C Tables 4.2.6.8 and 6.1.1.4'
    'Cd' 'Cd' 0.1185 4.6533
                         'International Tables Vol C Tables 4.2.6.8 and 6.1.1.4'
_computing_data_collection
;
CrysAlis PRO (Oxford Diffraction, 2009)
;
_computing_cell_refinement
;
CrysAlis PRO (Oxford Diffraction, 2009)
;
_computing_data_reduction
;
CrysAlis PRO (Oxford Diffraction, 2009)
;
_computing_structure_solution
;
SHELXS97 (Sheldrick, 2008)
;
_computing_structure_refinement
;
SHELXL97 (Sheldrick, 2008)
;
_computing_molecular_graphics
;
XP in SHELXTL (Sheldrick, 2008) and Mercury (Macrae <i>et al.</i>,
2006)
;
_computing_publication_material
;
SHELXL97 (Sheldrick, 2008)
;
loop_
    _atom_site_type_symbol
    _atom_site_label
    _atom_site_fract_x
    _atom_site_fract_y
    _atom_site_fract_z
    _atom_site_U_iso_or_equiv
    _atom_site_adp_type
    _atom_site_calc_flag
    _atom_site_refinement_flags
    _atom_site_occupancy
    _atom_site_symmetry_multiplicity
    _atom_site_disorder_assembly
    _atom_site_disorder_group
    Cd Cd1 0.712574(17) 0.241527(14) 0.997601(13) 0.02746(9) Uani d D 1 1 . .
    O O6A 0.8300(3) 0.0513(2) 1.00868(17) 0.0434(5) Uani d D 1 1 . .
    H H6A 0.855(4) 0.0269(19) 0.9608(12) 0.065 Uiso d D 1 1 . .
    O O5A 0.5116(2) 0.1940(2) 0.97875(18) 0.0444(5) Uani d D 1 1 . .
    H H5A 0.4541(16) 0.247(2) 0.947(2) 0.067 Uiso d D 1 1 . .
    O O5 0.7418(2) 0.24576(19) 0.82842(16) 0.0368(5) Uani d D 1 1 . .
    H H5 0.736(3) 0.186(2) 0.8118(19) 0.055 Uiso d D 1 1 . .
    O O4 0.9043(2) 0.2228(2) 1.0772(2) 0.0457(6) Uani d D 1 1 . .
    H H4 0.960(2) 0.1633(14) 1.100(3) 0.069 Uiso d D 1 1 . .
    O O4A 0.6459(3) 0.3096(2) 1.13739(19) 0.0462(6) Uani d D 1 1 . .
    H H4A 0.668(4) 0.3705(16) 1.1455(16) 0.069 Uiso d D 1 1 . .
    N N2A 0.6329(2) 0.0713(2) 1.15330(18) 0.0310(5) Uani d . 1 1 . .
    N N2 0.8509(2) 0.4053(2) 0.8822(2) 0.0333(5) Uani d . 1 1 . .
    O O6 0.5915(3) 0.4392(3) 0.9324(3) 0.0594(7) Uani d D 1 1 . .
    H H6 0.5116(9) 0.453(2) 0.934(4) 0.089 Uiso d D 1 1 . .
    C C13A 0.5318(3) 0.0196(3) 1.1293(3) 0.0405(7) Uani d . 1 1 . .
    H H13A 0.4851 -0.0337 1.1921 0.049 Uiso calc R 1 1 . .
    H H13B 0.5707 -0.0279 1.0912 0.049 Uiso calc R 1 1 . .
    C C15A 0.7417(3) -0.0170(3) 1.1835(2) 0.0383(7) Uani d . 1 1 . .
    H H15A 0.7114 -0.0886 1.2408 0.046 Uiso calc R 1 1 . .
    H H15B 0.8014 0.0170 1.2056 0.046 Uiso calc R 1 1 . .
    C C14 0.6569(4) 0.5438(3) 0.8689(3) 0.0474(8) Uani d D 1 1 . .
    H H14A 0.6188 0.6117 0.8845 0.057 Uiso calc R 1 1 . .
    H H14B 0.6518 0.5628 0.7983 0.057 Uiso calc R 1 1 . .
    C C12A 0.4410(3) 0.1157(3) 1.0688(3) 0.0431(7) Uani d D 1 1 . .
    H H12A 0.3780 0.0794 1.0521 0.052 Uiso calc R 1 1 . .
    H H12B 0.3973 0.1604 1.1079 0.052 Uiso calc R 1 1 . .
    C C14A 0.8105(3) -0.0530(3) 1.0995(2) 0.0404(7) Uani d D 1 1 . .
    H H14C 0.8918 -0.0948 1.1175 0.048 Uiso calc R 1 1 . .
    H H14D 0.7605 -0.1072 1.0900 0.048 Uiso calc R 1 1 . .
    C C15 0.7929(3) 0.5198(3) 0.8870(3) 0.0430(7) Uani d . 1 1 . .
    H H15C 0.8415 0.5856 0.8366 0.052 Uiso calc R 1 1 . .
    H H15D 0.7979 0.5178 0.9533 0.052 Uiso calc R 1 1 . .
    C C13 0.8646(4) 0.4119(3) 0.7768(3) 0.0445(8) Uani d . 1 1 . .
    H H13C 0.9443 0.4465 0.7394 0.053 Uiso calc R 1 1 . .
    H H13D 0.7960 0.4645 0.7429 0.053 Uiso calc R 1 1 . .
    C C10 0.9712(4) 0.3297(3) 1.0288(3) 0.0514(9) Uani d D 1 1 . .
    H H10A 1.0567 0.3125 1.0467 0.062 Uiso calc R 1 1 . .
    H H10B 0.9289 0.3898 1.0531 0.062 Uiso calc R 1 1 . .
    C C11 0.9783(3) 0.3794(3) 0.9157(3) 0.0501(9) Uani d . 1 1 . .
    H H11A 1.0229 0.4531 0.8859 0.060 Uiso calc R 1 1 . .
    H H11B 1.0270 0.3219 0.8909 0.060 Uiso calc R 1 1 . .
    C C12 0.8618(3) 0.2906(3) 0.7759(3) 0.0405(7) Uani d D 1 1 . .
    H H12C 0.8722 0.2968 0.7066 0.049 Uiso calc R 1 1 . .
    H H12D 0.9302 0.2369 0.8094 0.049 Uiso calc R 1 1 . .
    C C11A 0.5800(4) 0.1123(3) 1.2352(3) 0.0456(8) Uani d . 1 1 . .
    H H11C 0.5818 0.0443 1.3002 0.055 Uiso calc R 1 1 . .
    H H11D 0.4918 0.1409 1.2286 0.055 Uiso calc R 1 1 . .
    C C10A 0.6504(4) 0.2095(3) 1.2338(3) 0.0480(8) Uani d D 1 1 . .
    H H10C 0.6118 0.2341 1.2883 0.058 Uiso calc R 1 1 . .
    H H10D 0.7381 0.1812 1.2433 0.058 Uiso calc R 1 1 . .
    S S1 0.71637(9) 0.01677(10) 0.49722(8) 0.0535(2) Uani d . 1 1 . .
    O O2 0.7640(2) 0.05730(19) 0.77831(17) 0.0375(5) Uani d . 1 1 . .
    O O3 0.9143(3) -0.0435(2) 0.87446(19) 0.0475(6) Uani d . 1 1 . .
    N N1 0.8544(3) -0.0361(2) 0.6378(2) 0.0384(6) Uani d . 1 1 . .
    O O1 0.7093(3) -0.1763(3) 0.6719(3) 0.0660(8) Uani d . 1 1 . .
    C C6 0.8954(3) 0.0728(3) 0.5643(2) 0.0362(6) Uani d . 1 1 . .
    C C1 0.8305(3) 0.1163(3) 0.4801(3) 0.0408(7) Uani d . 1 1 . .
    C C9 0.8546(3) -0.0180(3) 0.8009(2) 0.0333(6) Uani d . 1 1 . .
    C C8 0.8983(4) -0.0917(3) 0.7365(3) 0.0463(8) Uani d . 1 1 . .
    H H8A 0.9906 -0.1007 0.7269 0.056 Uiso calc R 1 1 . .
    H H8B 0.8667 -0.1715 0.7727 0.056 Uiso calc R 1 1 . .
    C C7 0.7584(3) -0.0826(3) 0.6175(3) 0.0438(8) Uani d . 1 1 . .
    C C5 0.9898(4) 0.1373(4) 0.5677(3) 0.0493(8) Uani d . 1 1 . .
    H H5B 1.0324 0.1099 0.6240 0.059 Uiso calc R 1 1 . .
    C C4 1.0196(4) 0.2437(4) 0.4851(4) 0.0646(12) Uani d . 1 1 . .
    H H4B 1.0839 0.2877 0.4856 0.078 Uiso calc R 1 1 . .
    C C2 0.8590(5) 0.2232(4) 0.3992(3) 0.0555(10) Uani d . 1 1 . .
    H H2 0.8145 0.2527 0.3438 0.067 Uiso calc R 1 1 . .
    C C3 0.9553(5) 0.2852(4) 0.4026(4) 0.0656(12) Uani d . 1 1 . .
    H H3 0.9772 0.3567 0.3478 0.079 Uiso calc R 1 1 . .
    S S1A 0.79635(10) 0.49886(10) 1.49702(8) 0.0570(2) Uani d . 1 1 . .
    N N1A 0.6853(3) 0.5582(2) 1.3394(2) 0.0411(6) Uani d . 1 1 . .
    O O2A 0.7500(3) 0.4620(2) 1.19404(19) 0.0455(5) Uani d . 1 1 . .
    C C2A 0.6322(5) 0.3091(4) 1.5830(3) 0.0633(12) Uani d . 1 1 . .
    H H2A 0.6654 0.2787 1.6440 0.076 Uiso calc R 1 1 . .
    O O3A 0.6440(3) 0.6114(3) 1.0843(2) 0.0602(7) Uani d . 1 1 . .
    O O1A 0.8392(3) 0.6849(3) 1.3194(3) 0.0691(8) Uani d . 1 1 . .
    C C6A 0.6268(3) 0.4562(3) 1.4111(2) 0.0378(7) Uani d . 1 1 . .
    C C7A 0.7774(4) 0.5974(3) 1.3696(3) 0.0474(8) Uani d . 1 1 . .
    C C8A 0.6497(4) 0.6233(3) 1.2389(3) 0.0456(8) Uani d . 1 1 . .
    H H8AA 0.6891 0.6998 1.2081 0.055 Uiso calc R 1 1 . .
    H H8AB 0.5583 0.6406 1.2455 0.055 Uiso calc R 1 1 . .
    C C1A 0.6771(4) 0.4107(3) 1.5032(3) 0.0456(8) Uani d . 1 1 . .
    C C5A 0.5312(4) 0.4003(4) 1.3989(3) 0.0508(9) Uani d . 1 1 . .
    H H5AA 0.4984 0.4301 1.3378 0.061 Uiso calc R 1 1 . .
    C C9A 0.6860(3) 0.5590(3) 1.1673(2) 0.0353(6) Uani d . 1 1 . .
    C C3A 0.5362(5) 0.2531(4) 1.5704(4) 0.0703(14) Uani d . 1 1 . .
    H H3A 0.5055 0.1838 1.6234 0.084 Uiso calc R 1 1 . .
    C C4A 0.4852(4) 0.2984(4) 1.4801(4) 0.0645(12) Uani d . 1 1 . .
    H H4AA 0.4195 0.2603 1.4739 0.077 Uiso calc R 1 1 . .
loop_
    _atom_site_aniso_label
    _atom_site_aniso_U_11
    _atom_site_aniso_U_22
    _atom_site_aniso_U_33
    _atom_site_aniso_U_12
    _atom_site_aniso_U_13
    _atom_site_aniso_U_23
    Cd1 0.03033(13) 0.02172(12) 0.02883(12) -0.00431(7) -0.00164(8) -0.00887(8)
    O6A 0.0632(15) 0.0304(11) 0.0320(11) 0.0038(10) 0.0008(10) -0.0131(9)
    O5A 0.0400(12) 0.0439(13) 0.0370(11) -0.0092(10) -0.0066(10) -0.0017(10)
    O5 0.0450(12) 0.0319(10) 0.0331(10) -0.0079(9) 0.0024(9) -0.0143(9)
    O4 0.0386(12) 0.0331(11) 0.0648(16) -0.0003(9) -0.0148(11) -0.0165(11)
    O4A 0.0587(15) 0.0375(12) 0.0485(13) 0.0007(10) -0.0069(11) -0.0247(11)
    N2A 0.0339(12) 0.0293(11) 0.0300(11) -0.0041(9) -0.0015(10) -0.0125(10)
    N2 0.0343(13) 0.0246(11) 0.0431(14) -0.0049(9) -0.0023(10) -0.0159(10)
    O6 0.0388(13) 0.0431(14) 0.085(2) -0.0025(11) -0.0041(14) -0.0170(14)
    C13A 0.0410(17) 0.0305(14) 0.0459(17) -0.0117(12) -0.0052(14) -0.0089(13)
    C15A 0.0471(18) 0.0315(14) 0.0336(15) 0.0026(12) -0.0101(13) -0.0100(12)
    C14 0.050(2) 0.0336(16) 0.053(2) 0.0060(14) -0.0059(16) -0.0144(15)
    C12A 0.0325(15) 0.0476(18) 0.0395(16) -0.0104(13) -0.0009(13) -0.0072(15)
    C14A 0.0499(18) 0.0283(14) 0.0394(16) 0.0076(13) -0.0077(14) -0.0123(13)
    C15 0.0494(19) 0.0256(14) 0.0540(19) -0.0066(12) -0.0001(15) -0.0176(14)
    C13 0.057(2) 0.0291(15) 0.0405(17) -0.0121(13) 0.0104(15) -0.0116(13)
    C10 0.0445(19) 0.0366(17) 0.080(3) -0.0048(14) -0.0231(18) -0.0240(18)
    C11 0.0341(17) 0.0399(18) 0.079(3) -0.0053(13) -0.0051(17) -0.0273(18)
    C12 0.0480(18) 0.0344(15) 0.0383(16) -0.0075(13) 0.0055(14) -0.0171(13)
    C11A 0.054(2) 0.0467(19) 0.0336(16) -0.0024(15) 0.0053(14) -0.0181(14)
    C10A 0.061(2) 0.051(2) 0.0403(17) -0.0004(16) -0.0052(16) -0.0282(16)
    S1 0.0509(5) 0.0601(5) 0.0625(6) 0.0047(4) -0.0210(4) -0.0347(5)
    O2 0.0419(12) 0.0328(10) 0.0408(11) 0.0018(9) -0.0047(9) -0.0193(9)
    O3 0.0560(15) 0.0518(14) 0.0432(13) 0.0144(11) -0.0160(11) -0.0289(12)
    N1 0.0504(16) 0.0363(13) 0.0308(12) 0.0019(11) -0.0050(11) -0.0173(11)
    O1 0.0657(18) 0.0528(17) 0.075(2) -0.0178(14) 0.0162(16) -0.0277(15)
    C6 0.0397(16) 0.0364(15) 0.0368(15) 0.0057(12) -0.0037(13) -0.0219(13)
    C1 0.0475(18) 0.0391(16) 0.0410(16) 0.0087(13) -0.0073(14) -0.0240(14)
    C9 0.0407(16) 0.0286(13) 0.0306(14) -0.0007(11) -0.0009(12) -0.0139(11)
    C8 0.067(2) 0.0382(17) 0.0354(16) 0.0153(15) -0.0129(16) -0.0194(14)
    C7 0.0441(18) 0.0454(18) 0.0467(18) -0.0006(14) 0.0033(14) -0.0277(16)
    C5 0.0456(19) 0.052(2) 0.062(2) 0.0000(15) -0.0057(17) -0.0362(19)
    C4 0.060(2) 0.055(2) 0.089(3) -0.0164(19) 0.013(2) -0.044(2)
    C2 0.077(3) 0.0425(19) 0.0419(19) 0.0118(18) -0.0065(18) -0.0170(16)
    C3 0.090(3) 0.0377(19) 0.058(2) -0.005(2) 0.015(2) -0.0182(18)
    S1A 0.0626(6) 0.0600(6) 0.0567(5) 0.0088(4) -0.0195(5) -0.0307(5)
    N1A 0.0558(17) 0.0300(13) 0.0342(13) -0.0024(11) -0.0031(12) -0.0109(11)
    O2A 0.0572(15) 0.0322(11) 0.0461(13) 0.0045(10) -0.0083(11) -0.0164(10)
    C2A 0.087(3) 0.048(2) 0.0381(19) 0.008(2) 0.002(2) -0.0083(17)
    O3A 0.0721(19) 0.0615(17) 0.0503(15) 0.0130(14) -0.0267(14) -0.0235(14)
    O1A 0.0694(19) 0.0522(17) 0.085(2) -0.0193(14) 0.0006(17) -0.0263(16)
    C6A 0.0432(17) 0.0291(14) 0.0382(15) 0.0040(12) 0.0009(13) -0.0152(13)
    C7A 0.0486(19) 0.0440(18) 0.053(2) -0.0005(15) -0.0009(16) -0.0268(17)
    C8A 0.065(2) 0.0266(14) 0.0405(17) 0.0064(14) -0.0084(16) -0.0107(13)
    C1A 0.055(2) 0.0383(17) 0.0373(16) 0.0094(15) -0.0017(15) -0.0150(14)
    C5A 0.050(2) 0.0458(19) 0.058(2) -0.0030(15) 0.0010(17) -0.0256(18)
    C9A 0.0370(16) 0.0314(14) 0.0358(15) -0.0042(11) -0.0051(12) -0.0114(12)
    C3A 0.087(3) 0.044(2) 0.057(3) -0.008(2) 0.023(2) -0.0100(19)
    C4A 0.059(2) 0.048(2) 0.084(3) -0.0146(18) 0.019(2) -0.033(2)
_geom_special_details
;
 All esds (except the esd in the dihedral angle between two l.s. planes)
 are estimated using the full covariance matrix.  The cell esds are taken
 into account individually in the estimation of esds in distances, angles
 and torsion angles; correlations between esds in cell parameters are only
 used when they are defined by crystal symmetry.  An approximate (isotropic)
 treatment of cell esds is used for estimating esds involving l.s. planes.
;
loop_
    _geom_bond_atom_site_label_1
    _geom_bond_atom_site_label_2
    _geom_bond_site_symmetry_2
    _geom_bond_distance
    _geom_bond_publ_flag
    Cd1 O5A . 2.392(2) ?
    Cd1 O5 . 2.415(2) ?
    Cd1 O6A . 2.449(2) ?
    Cd1 N2A . 2.465(2) ?
    Cd1 O4A . 2.470(2) ?
    Cd1 N2 . 2.475(3) ?
    Cd1 O6 . 2.476(3) ?
    Cd1 O4 . 2.478(2) ?
    O6A C14A . 1.413(4) ?
    O6A H6A . 0.856(9) ?
    O5A C12A . 1.416(4) ?
    O5A H5A . 0.871(10) ?
    O5 C12 . 1.422(4) ?
    O5 H5 . 0.872(10) ?
    O4 C10 . 1.420(4) ?
    O4 H4 . 0.866(9) ?
    O4A C10A . 1.436(5) ?
    O4A H4A . 0.870(10) ?
    N2A C15A . 1.475(4) ?
    N2A C11A . 1.477(4) ?
    N2A C13A . 1.480(4) ?
    N2 C15 . 1.478(4) ?
    N2 C11 . 1.482(4) ?
    N2 C13 . 1.490(4) ?
    O6 C14 . 1.415(5) ?
    O6 H6 . 0.848(9) ?
    C13A C12A . 1.502(5) ?
    C13A H13A . 0.9700 ?
    C13A H13B . 0.9700 ?
    C15A C14A . 1.509(4) ?
    C15A H15A . 0.9700 ?
    C15A H15B . 0.9700 ?
    C14 C15 . 1.495(5) ?
    C14 H14A . 0.9700 ?
    C14 H14B . 0.9700 ?
    C12A H12A . 0.9700 ?
    C12A H12B . 0.9700 ?
    C14A H14C . 0.9700 ?
    C14A H14D . 0.9700 ?
    C15 H15C . 0.9700 ?
    C15 H15D . 0.9700 ?
    C13 C12 . 1.492(4) ?
    C13 H13C . 0.9700 ?
    C13 H13D . 0.9700 ?
    C10 C11 . 1.498(6) ?
    C10 H10A . 0.9700 ?
    C10 H10B . 0.9700 ?
    C11 H11A . 0.9700 ?
    C11 H11B . 0.9700 ?
    C12 H12C . 0.9700 ?
    C12 H12D . 0.9700 ?
    C11A C10A . 1.481(5) ?
    C11A H11C . 0.9700 ?
    C11A H11D . 0.9700 ?
    C10A H10C . 0.9700 ?
    C10A H10D . 0.9700 ?
    S1 C1 . 1.750(4) ?
    S1 C7 . 1.772(4) ?
    O2 C9 . 1.234(4) ?
    O3 C9 . 1.256(4) ?
    N1 C7 . 1.368(5) ?
    N1 C6 . 1.384(4) ?
    N1 C8 . 1.453(4) ?
    O1 C7 . 1.213(5) ?
    C6 C5 . 1.381(5) ?
    C6 C1 . 1.396(5) ?
    C1 C2 . 1.375(5) ?
    C9 C8 . 1.533(4) ?
    C8 H8A . 0.9700 ?
    C8 H8B . 0.9700 ?
    C5 C4 . 1.385(6) ?
    C5 H5B . 0.9300 ?
    C4 C3 . 1.374(7) ?
    C4 H4B . 0.9300 ?
    C2 C3 . 1.376(7) ?
    C2 H2 . 0.9300 ?
    C3 H3 . 0.9300 ?
    S1A C1A . 1.743(4) ?
    S1A C7A . 1.781(4) ?
    N1A C7A . 1.362(5) ?
    N1A C6A . 1.389(4) ?
    N1A C8A . 1.446(4) ?
    O2A C9A . 1.235(4) ?
    C2A C1A . 1.373(6) ?
    C2A C3A . 1.384(8) ?
    C2A H2A . 0.9300 ?
    O3A C9A . 1.249(4) ?
    O1A C7A . 1.216(5) ?
    C6A C5A . 1.376(5) ?
    C6A C1A . 1.406(5) ?
    C8A C9A . 1.522(4) ?
    C8A H8AA . 0.9700 ?
    C8A H8AB . 0.9700 ?
    C5A C4A . 1.388(6) ?
    C5A H5AA . 0.9300 ?
    C3A C4A . 1.386(8) ?
    C3A H3A . 0.9300 ?
    C4A H4AA . 0.9300 ?
loop_
    _geom_angle_atom_site_label_1
    _geom_angle_atom_site_label_2
    _geom_angle_atom_site_label_3
    _geom_angle_site_symmetry_1
    _geom_angle_site_symmetry_3
    _geom_angle
    _geom_angle_publ_flag
    O5A Cd1 O5 . . 75.23(8) ?
    O5A Cd1 O6A . . 97.23(9) ?
    O5 Cd1 O6A . . 74.12(7) ?
    O5A Cd1 N2A . . 70.99(8) ?
    O5 Cd1 N2A . . 124.88(8) ?
    O6A Cd1 N2A . . 68.58(8) ?
    O5A Cd1 O4A . . 100.09(9) ?
    O5 Cd1 O4A . . 159.22(8) ?
    O6A Cd1 O4A . . 126.65(8) ?
    N2A Cd1 O4A . . 70.34(8) ?
    O5A Cd1 N2 . . 130.03(8) ?
    O5 Cd1 N2 . . 70.57(8) ?
    O6A Cd1 N2 . . 106.90(8) ?
    N2A Cd1 N2 . . 158.75(9) ?
    O4A Cd1 N2 . . 99.33(9) ?
    O5A Cd1 O6 . . 75.81(9) ?
    O5 Cd1 O6 . . 88.12(10) ?
    O6A Cd1 O6 . . 162.13(10) ?
    N2A Cd1 O6 . . 122.59(9) ?
    O4A Cd1 O6 . . 71.14(10) ?
    N2 Cd1 O6 . . 67.86(9) ?
    O5A Cd1 O4 . . 158.32(8) ?
    O5 Cd1 O4 . . 118.25(9) ?
    O6A Cd1 O4 . . 72.54(9) ?
    N2A Cd1 O4 . . 87.39(8) ?
    O4A Cd1 O4 . . 73.06(9) ?
    N2 Cd1 O4 . . 71.65(9) ?
    O6 Cd1 O4 . . 119.25(9) ?
    C14A O6A Cd1 . . 119.37(18) ?
    C14A O6A H6A . . 106.6(15) ?
    Cd1 O6A H6A . . 127.9(16) ?
    C12A O5A Cd1 . . 115.7(2) ?
    C12A O5A H5A . . 103.9(15) ?
    Cd1 O5A H5A . . 124.9(17) ?
    C12 O5 Cd1 . . 109.85(18) ?
    C12 O5 H5 . . 103.7(15) ?
    Cd1 O5 H5 . . 127.1(17) ?
    C10 O4 Cd1 . . 111.1(2) ?
    C10 O4 H4 . . 107.2(16) ?
    Cd1 O4 H4 . . 131.4(17) ?
    C10A O4A Cd1 . . 110.41(18) ?
    C10A O4A H4A . . 105.2(16) ?
    Cd1 O4A H4A . . 130.4(18) ?
    C15A N2A C11A . . 110.2(3) ?
    C15A N2A C13A . . 111.4(2) ?
    C11A N2A C13A . . 109.5(3) ?
    C15A N2A Cd1 . . 107.07(18) ?
    C11A N2A Cd1 . . 110.73(19) ?
    C13A N2A Cd1 . . 107.92(18) ?
    C15 N2 C11 . . 109.8(3) ?
    C15 N2 C13 . . 110.8(3) ?
    C11 N2 C13 . . 109.0(3) ?
    C15 N2 Cd1 . . 108.45(19) ?
    C11 N2 Cd1 . . 109.2(2) ?
    C13 N2 Cd1 . . 109.68(18) ?
    C14 O6 Cd1 . . 119.6(2) ?
    C14 O6 H6 . . 111.6(15) ?
    Cd1 O6 H6 . . 127.8(15) ?
    N2A C13A C12A . . 111.9(3) ?
    N2A C13A H13A . . 109.2 ?
    C12A C13A H13A . . 109.2 ?
    N2A C13A H13B . . 109.2 ?
    C12A C13A H13B . . 109.2 ?
    H13A C13A H13B . . 107.9 ?
    N2A C15A C14A . . 113.5(3) ?
    N2A C15A H15A . . 108.9 ?
    C14A C15A H15A . . 108.9 ?
    N2A C15A H15B . . 108.9 ?
    C14A C15A H15B . . 108.9 ?
    H15A C15A H15B . . 107.7 ?
    O6 C14 C15 . . 108.2(3) ?
    O6 C14 H14A . . 110.1 ?
    C15 C14 H14A . . 110.1 ?
    O6 C14 H14B . . 110.1 ?
    C15 C14 H14B . . 110.1 ?
    H14A C14 H14B . . 108.4 ?
    O5A C12A C13A . . 108.3(3) ?
    O5A C12A H12A . . 110.0 ?
    C13A C12A H12A . . 110.0 ?
    O5A C12A H12B . . 110.0 ?
    C13A C12A H12B . . 110.0 ?
    H12A C12A H12B . . 108.4 ?
    O6A C14A C15A . . 109.3(2) ?
    O6A C14A H14C . . 109.8 ?
    C15A C14A H14C . . 109.8 ?
    O6A C14A H14D . . 109.8 ?
    C15A C14A H14D . . 109.8 ?
    H14C C14A H14D . . 108.3 ?
    N2 C15 C14 . . 113.1(3) ?
    N2 C15 H15C . . 108.9 ?
    C14 C15 H15C . . 108.9 ?
    N2 C15 H15D . . 108.9 ?
    C14 C15 H15D . . 108.9 ?
    H15C C15 H15D . . 107.8 ?
    N2 C13 C12 . . 111.6(3) ?
    N2 C13 H13C . . 109.3 ?
    C12 C13 H13C . . 109.3 ?
    N2 C13 H13D . . 109.3 ?
    C12 C13 H13D . . 109.3 ?
    H13C C13 H13D . . 108.0 ?
    O4 C10 C11 . . 111.8(3) ?
    O4 C10 H10A . . 109.2 ?
    C11 C10 H10A . . 109.2 ?
    O4 C10 H10B . . 109.2 ?
    C11 C10 H10B . . 109.2 ?
    H10A C10 H10B . . 107.9 ?
    N2 C11 C10 . . 112.5(3) ?
    N2 C11 H11A . . 109.1 ?
    C10 C11 H11A . . 109.1 ?
    N2 C11 H11B . . 109.1 ?
    C10 C11 H11B . . 109.1 ?
    H11A C11 H11B . . 107.8 ?
    O5 C12 C13 . . 107.1(3) ?
    O5 C12 H12C . . 110.3 ?
    C13 C12 H12C . . 110.3 ?
    O5 C12 H12D . . 110.3 ?
    C13 C12 H12D . . 110.3 ?
    H12C C12 H12D . . 108.6 ?
    N2A C11A C10A . . 113.0(3) ?
    N2A C11A H11C . . 109.0 ?
    C10A C11A H11C . . 109.0 ?
    N2A C11A H11D . . 109.0 ?
    C10A C11A H11D . . 109.0 ?
    H11C C11A H11D . . 107.8 ?
    O4A C10A C11A . . 108.1(3) ?
    O4A C10A H10C . . 110.1 ?
    C11A C10A H10C . . 110.1 ?
    O4A C10A H10D . . 110.1 ?
    C11A C10A H10D . . 110.1 ?
    H10C C10A H10D . . 108.4 ?
    C1 S1 C7 . . 92.04(17) ?
    C7 N1 C6 . . 116.2(3) ?
    C7 N1 C8 . . 120.8(3) ?
    C6 N1 C8 . . 122.6(3) ?
    C5 C6 N1 . . 126.8(3) ?
    C5 C6 C1 . . 120.1(3) ?
    N1 C6 C1 . . 113.0(3) ?
    C2 C1 C6 . . 121.1(4) ?
    C2 C1 S1 . . 128.9(3) ?
    C6 C1 S1 . . 110.0(3) ?
    O2 C9 O3 . . 126.3(3) ?
    O2 C9 C8 . . 118.3(3) ?
    O3 C9 C8 . . 115.4(3) ?
    N1 C8 C9 . . 112.6(3) ?
    N1 C8 H8A . . 109.1 ?
    C9 C8 H8A . . 109.1 ?
    N1 C8 H8B . . 109.1 ?
    C9 C8 H8B . . 109.1 ?
    H8A C8 H8B . . 107.8 ?
    O1 C7 N1 . . 126.4(4) ?
    O1 C7 S1 . . 124.9(3) ?
    N1 C7 S1 . . 108.7(3) ?
    C6 C5 C4 . . 118.4(4) ?
    C6 C5 H5B . . 120.8 ?
    C4 C5 H5B . . 120.8 ?
    C3 C4 C5 . . 120.8(4) ?
    C3 C4 H4B . . 119.6 ?
    C5 C4 H4B . . 119.6 ?
    C1 C2 C3 . . 118.1(4) ?
    C1 C2 H2 . . 120.9 ?
    C3 C2 H2 . . 120.9 ?
    C4 C3 C2 . . 121.4(4) ?
    C4 C3 H3 . . 119.3 ?
    C2 C3 H3 . . 119.3 ?
    C1A S1A C7A . . 91.44(18) ?
    C7A N1A C6A . . 116.3(3) ?
    C7A N1A C8A . . 120.6(3) ?
    C6A N1A C8A . . 123.1(3) ?
    C1A C2A C3A . . 118.4(4) ?
    C1A C2A H2A . . 120.8 ?
    C3A C2A H2A . . 120.8 ?
    C5A C6A N1A . . 127.0(3) ?
    C5A C6A C1A . . 120.8(3) ?
    N1A C6A C1A . . 112.2(3) ?
    O1A C7A N1A . . 126.9(4) ?
    O1A C7A S1A . . 123.9(3) ?
    N1A C7A S1A . . 109.2(3) ?
    N1A C8A C9A . . 115.5(3) ?
    N1A C8A H8AA . . 108.4 ?
    C9A C8A H8AA . . 108.4 ?
    N1A C8A H8AB . . 108.4 ?
    C9A C8A H8AB . . 108.4 ?
    H8AA C8A H8AB . . 107.5 ?
    C2A C1A C6A . . 120.6(4) ?
    C2A C1A S1A . . 128.5(3) ?
    C6A C1A S1A . . 110.9(3) ?
    C6A C5A C4A . . 118.4(4) ?
    C6A C5A H5AA . . 120.8 ?
    C4A C5A H5AA . . 120.8 ?
    O2A C9A O3A . . 125.5(3) ?
    O2A C9A C8A . . 120.0(3) ?
    O3A C9A C8A . . 114.5(3) ?
    C2A C3A C4A . . 121.2(4) ?
    C2A C3A H3A . . 119.4 ?
    C4A C3A H3A . . 119.4 ?
    C3A C4A C5A . . 120.6(5) ?
    C3A C4A H4AA . . 119.7 ?
    C5A C4A H4AA . . 119.7 ?
loop_
    _geom_torsion_atom_site_label_1
    _geom_torsion_atom_site_label_2
    _geom_torsion_atom_site_label_3
    _geom_torsion_atom_site_label_4
    _geom_torsion_site_symmetry_1
    _geom_torsion_site_symmetry_2
    _geom_torsion_site_symmetry_3
    _geom_torsion_site_symmetry_4
    _geom_torsion
    _geom_torsion_publ_flag
    O5A Cd1 O6A C14A . . . . -75.5(3) ?
    O5 Cd1 O6A C14A . . . . -147.9(3) ?
    N2A Cd1 O6A C14A . . . . -9.3(2) ?
    O4A Cd1 O6A C14A . . . . 32.8(3) ?
    N2 Cd1 O6A C14A . . . . 148.7(2) ?
    O6 Cd1 O6A C14A . . . . -141.2(3) ?
    O4 Cd1 O6A C14A . . . . 84.9(3) ?
    O5 Cd1 O5A C12A . . . . 148.5(2) ?
    O6A Cd1 O5A C12A . . . . 77.1(2) ?
    N2A Cd1 O5A C12A . . . . 12.7(2) ?
    O4A Cd1 O5A C12A . . . . -52.3(2) ?
    N2 Cd1 O5A C12A . . . . -163.6(2) ?
    O6 Cd1 O5A C12A . . . . -119.7(3) ?
    O4 Cd1 O5A C12A . . . . 17.0(4) ?
    O5A Cd1 O5 C12 . . . . 172.1(2) ?
    O6A Cd1 O5 C12 . . . . -85.8(2) ?
    N2A Cd1 O5 C12 . . . . -134.39(19) ?
    O4A Cd1 O5 C12 . . . . 92.7(3) ?
    N2 Cd1 O5 C12 . . . . 29.11(19) ?
    O6 Cd1 O5 C12 . . . . 96.3(2) ?
    O4 Cd1 O5 C12 . . . . -26.2(2) ?
    O5A Cd1 O4 C10 . . . . -165.5(3) ?
    O5 Cd1 O4 C10 . . . . 69.8(2) ?
    O6A Cd1 O4 C10 . . . . 130.2(3) ?
    N2A Cd1 O4 C10 . . . . -161.5(2) ?
    O4A Cd1 O4 C10 . . . . -91.2(2) ?
    N2 Cd1 O4 C10 . . . . 15.0(2) ?
    O6 Cd1 O4 C10 . . . . -35.1(3) ?
    O5A Cd1 O4A C10A . . . . 89.6(2) ?
    O5 Cd1 O4A C10A . . . . 164.5(2) ?
    O6A Cd1 O4A C10A . . . . -17.3(3) ?
    N2A Cd1 O4A C10A . . . . 24.1(2) ?
    N2 Cd1 O4A C10A . . . . -136.6(2) ?
    O6 Cd1 O4A C10A . . . . 160.7(3) ?
    O4 Cd1 O4A C10A . . . . -69.2(2) ?
    O5A Cd1 N2A C15A . . . . 137.1(2) ?
    O5 Cd1 N2A C15A . . . . 81.8(2) ?
    O6A Cd1 N2A C15A . . . . 30.95(18) ?
    O4A Cd1 N2A C15A . . . . -114.2(2) ?
    N2 Cd1 N2A C15A . . . . -50.6(3) ?
    O6 Cd1 N2A C15A . . . . -164.77(18) ?
    O4 Cd1 N2A C15A . . . . -41.31(19) ?
    O5A Cd1 N2A C11A . . . . -102.8(2) ?
    O5 Cd1 N2A C11A . . . . -158.1(2) ?
    O6A Cd1 N2A C11A . . . . 151.1(2) ?
    O4A Cd1 N2A C11A . . . . 5.9(2) ?
    N2 Cd1 N2A C11A . . . . 69.6(3) ?
    O6 Cd1 N2A C11A . . . . -44.6(2) ?
    O4 Cd1 N2A C11A . . . . 78.8(2) ?
    O5A Cd1 N2A C13A . . . . 17.12(19) ?
    O5 Cd1 N2A C13A . . . . -38.2(2) ?
    O6A Cd1 N2A C13A . . . . -89.0(2) ?
    O4A Cd1 N2A C13A . . . . 125.8(2) ?
    N2 Cd1 N2A C13A . . . . -170.6(2) ?
    O6 Cd1 N2A C13A . . . . 75.2(2) ?
    O4 Cd1 N2A C13A . . . . -161.29(19) ?
    O5A Cd1 N2 C15 . . . . 74.1(2) ?
    O5 Cd1 N2 C15 . . . . 123.6(2) ?
    O6A Cd1 N2 C15 . . . . -170.6(2) ?
    N2A Cd1 N2 C15 . . . . -96.4(3) ?
    O4A Cd1 N2 C15 . . . . -37.6(2) ?
    O6 Cd1 N2 C15 . . . . 27.5(2) ?
    O4 Cd1 N2 C15 . . . . -106.2(2) ?
    O5A Cd1 N2 C11 . . . . -166.3(2) ?
    O5 Cd1 N2 C11 . . . . -116.8(2) ?
    O6A Cd1 N2 C11 . . . . -51.1(2) ?
    N2A Cd1 N2 C11 . . . . 23.2(3) ?
    O4A Cd1 N2 C11 . . . . 81.9(2) ?
    O6 Cd1 N2 C11 . . . . 147.1(2) ?
    O4 Cd1 N2 C11 . . . . 13.4(2) ?
    O5A Cd1 N2 C13 . . . . -47.0(2) ?
    O5 Cd1 N2 C13 . . . . 2.5(2) ?
    O6A Cd1 N2 C13 . . . . 68.3(2) ?
    N2A Cd1 N2 C13 . . . . 142.5(2) ?
    O4A Cd1 N2 C13 . . . . -158.7(2) ?
    O6 Cd1 N2 C13 . . . . -93.5(2) ?
    O4 Cd1 N2 C13 . . . . 132.8(2) ?
    O5A Cd1 O6 C14 . . . . -147.9(3) ?
    O5 Cd1 O6 C14 . . . . -72.6(3) ?
    O6A Cd1 O6 C14 . . . . -79.0(4) ?
    N2A Cd1 O6 C14 . . . . 156.2(3) ?
    O4A Cd1 O6 C14 . . . . 106.0(3) ?
    N2 Cd1 O6 C14 . . . . -2.9(3) ?
    O4 Cd1 O6 C14 . . . . 49.0(3) ?
    C15A N2A C13A C12A . . . . -162.3(3) ?
    C11A N2A C13A C12A . . . . 75.6(3) ?
    Cd1 N2A C13A C12A . . . . -45.0(3) ?
    C11A N2A C15A C14A . . . . -173.5(3) ?
    C13A N2A C15A C14A . . . . 64.7(4) ?
    Cd1 N2A C15A C14A . . . . -53.0(3) ?
    Cd1 O6 C14 C15 . . . . -22.1(4) ?
    Cd1 O5A C12A C13A . . . . -40.0(4) ?
    N2A C13A C12A O5A . . . . 57.6(4) ?
    Cd1 O6A C14A C15A . . . . -14.3(4) ?
    N2A C15A C14A O6A . . . . 45.6(4) ?
    C11 N2 C15 C14 . . . . -171.7(3) ?
    C13 N2 C15 C14 . . . . 67.9(4) ?
    Cd1 N2 C15 C14 . . . . -52.5(3) ?
    O6 C14 C15 N2 . . . . 49.7(4) ?
    C15 N2 C13 C12 . . . . -152.6(3) ?
    C11 N2 C13 C12 . . . . 86.5(3) ?
    Cd1 N2 C13 C12 . . . . -32.9(3) ?
    Cd1 O4 C10 C11 . . . . -42.0(3) ?
    C15 N2 C11 C10 . . . . 78.3(3) ?
    C13 N2 C11 C10 . . . . -160.2(3) ?
    Cd1 N2 C11 C10 . . . . -40.4(3) ?
    O4 C10 C11 N2 . . . . 57.5(4) ?
    Cd1 O5 C12 C13 . . . . -56.8(3) ?
    N2 C13 C12 O5 . . . . 60.9(4) ?
    C15A N2A C11A C10A . . . . 82.7(4) ?
    C13A N2A C11A C10A . . . . -154.5(3) ?
    Cd1 N2A C11A C10A . . . . -35.6(4) ?
    Cd1 O4A C10A C11A . . . . -50.9(3) ?
    N2A C11A C10A O4A . . . . 59.1(4) ?
    C7 N1 C6 C5 . . . . 179.6(3) ?
    C8 N1 C6 C5 . . . . 7.1(5) ?
    C7 N1 C6 C1 . . . . -0.5(4) ?
    C8 N1 C6 C1 . . . . -173.1(3) ?
    C5 C6 C1 C2 . . . . 0.2(5) ?
    N1 C6 C1 C2 . . . . -179.7(3) ?
    C5 C6 C1 S1 . . . . -179.6(2) ?
    N1 C6 C1 S1 . . . . 0.5(3) ?
    C7 S1 C1 C2 . . . . 179.9(3) ?
    C7 S1 C1 C6 . . . . -0.3(2) ?
    C7 N1 C8 C9 . . . . -106.3(4) ?
    C6 N1 C8 C9 . . . . 66.0(4) ?
    O2 C9 C8 N1 . . . . 19.0(5) ?
    O3 C9 C8 N1 . . . . -162.7(3) ?
    C6 N1 C7 O1 . . . . -179.9(3) ?
    C8 N1 C7 O1 . . . . -7.2(5) ?
    C6 N1 C7 S1 . . . . 0.3(3) ?
    C8 N1 C7 S1 . . . . 173.0(2) ?
    C1 S1 C7 O1 . . . . -179.8(3) ?
    C1 S1 C7 N1 . . . . 0.0(2) ?
    N1 C6 C5 C4 . . . . 178.5(3) ?
    C1 C6 C5 C4 . . . . -1.3(5) ?
    C6 C5 C4 C3 . . . . 1.1(6) ?
    C6 C1 C2 C3 . . . . 1.3(5) ?
    S1 C1 C2 C3 . . . . -179.0(3) ?
    C5 C4 C3 C2 . . . . 0.4(6) ?
    C1 C2 C3 C4 . . . . -1.6(6) ?
    C7A N1A C6A C5A . . . . 179.6(3) ?
    C8A N1A C6A C5A . . . . 1.5(5) ?
    C7A N1A C6A C1A . . . . -1.0(4) ?
    C8A N1A C6A C1A . . . . -179.1(3) ?
    C6A N1A C7A O1A . . . . -179.2(4) ?
    C8A N1A C7A O1A . . . . -1.1(6) ?
    C6A N1A C7A S1A . . . . 1.1(4) ?
    C8A N1A C7A S1A . . . . 179.2(2) ?
    C1A S1A C7A O1A . . . . 179.6(4) ?
    C1A S1A C7A N1A . . . . -0.7(3) ?
    C7A N1A C8A C9A . . . . 111.3(4) ?
    C6A N1A C8A C9A . . . . -70.7(4) ?
    C3A C2A C1A C6A . . . . -0.2(6) ?
    C3A C2A C1A S1A . . . . -179.7(3) ?
    C5A C6A C1A C2A . . . . 0.3(5) ?
    N1A C6A C1A C2A . . . . -179.2(3) ?
    C5A C6A C1A S1A . . . . 179.9(3) ?
    N1A C6A C1A S1A . . . . 0.4(3) ?
    C7A S1A C1A C2A . . . . 179.7(4) ?
    C7A S1A C1A C6A . . . . 0.1(3) ?
    N1A C6A C5A C4A . . . . 179.8(3) ?
    C1A C6A C5A C4A . . . . 0.4(5) ?
    N1A C8A C9A O2A . . . . -5.2(5) ?
    N1A C8A C9A O3A . . . . 173.6(3) ?
    C1A C2A C3A C4A . . . . -0.6(7) ?
    C2A C3A C4A C5A . . . . 1.4(7) ?
    C6A C5A C4A C3A . . . . -1.3(6) ?
loop_
    _geom_hbond_atom_site_label_D
    _geom_hbond_atom_site_label_H
    _geom_hbond_atom_site_label_A
    _geom_hbond_site_symmetry_A
    _geom_hbond_distance_DH
    _geom_hbond_distance_HA
    _geom_hbond_distance_DA
    _geom_hbond_angle_DHA
    O4 H4 O3 2_757 0.87(3) 1.82(2) 2.676(4) 170(4)
    O4A H4A O2A . 0.87(3) 1.91(3) 2.748(4) 161(3)
    O5 H5 O2 . 0.87(3) 1.81(3) 2.661(3) 166(3)
    O5A H5A O3A 2_667 0.87(2) 1.83(3) 2.640(4) 154(2)
    O6 H6 O3A 2_667 0.848(17) 2.04(2) 2.749(5) 141(3)
    O6A H6A O3 . 0.86(2) 1.79(2) 2.640(4) 171.9(19)
    C11A H11D O1 2_657 0.97 2.47 3.282(6) 142
    . . . . . . . .
