# Supplementary material for: Crystal structure of the salt bis­(tri­ethano­lamine-κ4 N,O,O′,O′′)cadmium bis[2-(2-oxo-2,3-di­hydro-1,3-benzo­thia­zol-3-yl)acetate]
Source: Acta Crystallogr E Crystallogr Commun. 2016 Mar 22;72(Pt 4):526–9. doi: 10.1107/S2056989016004515 (PMC4910351; doi:10.1107/S2056989016004515)
Supplement: Supplementary file 2 [file e-72-00526-Isup2.hkl]

# 
# h,k,l, Fc-squared, Fo-squared, sigma(Fo-squared) and status flag 
# 
data_I
_shelx_title ' I' 
_shelx_refln_list_code          4 
_shelx_F_calc_maximum      232.43 
_exptl_crystal_F_000       852.00 
_reflns_d_resolution_high  0.7950 
 
loop_ 
 _symmetry_equiv_pos_as_xyz 
 'x, y, z' 
 '-x, -y, -z' 
 
_cell_length_a    10.7061 
_cell_length_b    12.2157 
_cell_length_c    14.6159 
_cell_angle_alpha  65.520 
_cell_angle_beta   79.600 
_cell_angle_gamma  82.417 
 
_shelx_F_squared_multiplier     1.000 
 
loop_ 
 _refln_index_h 
 _refln_index_k 
 _refln_index_l 
 _refln_F_squared_calc 
 _refln_F_squared_meas 
 _refln_F_squared_sigma 
 _refln_observed_status 
   1   0   0      343.33      453.25      7.32 o 
   2   0   0    23909.22    24407.83    540.27 o 
   3   0   0     1178.00     1238.98     44.72 o 
   4   0   0     1448.70     1541.02     65.86 o 
   5   0   0     4246.21     3792.99     80.12 o 
   6   0   0      356.53      280.82     11.88 o 
   7   0   0     2419.87     2135.31     45.60 o 
   8   0   0       25.99       37.48      8.46 o 
   9   0   0      904.98      841.08     38.28 o 
  10   0   0      346.36      368.02     55.85 o 
  11   0   0      318.03      283.85     31.09 o 
  12   0   0      409.14      413.09     22.97 o 
  13   0   0        1.87       -5.46      6.96 o 
 -13   1   0      213.61      263.27     22.93 o 
 -12   1   0       40.79       40.99     13.41 o 
 -11   1   0       82.11       84.92     11.78 o 
 -10   1   0      493.23      506.84     22.80 o 
  -9   1   0      145.89      136.45     11.83 o 
  -8   1   0     1144.34     1096.81     39.17 o 
  -7   1   0     1158.70     1040.30     37.24 o 
  -6   1   0      520.97      488.68     16.48 o 
  -5   1   0     4520.90     4124.24    250.50 o 
  -4   1   0     1710.60     1598.41     49.06 o 
  -3   1   0      662.67      751.28     18.68 o 
  -2   1   0     1252.99     1249.72     24.45 o 
  -1   1   0    10987.83    10682.70    140.90 o 
   0   1   0       91.53       96.99      3.88 o 
   1   1   0    32146.53    26802.09    661.29 o 
   2   1   0      370.42      363.33      8.38 o 
   3   1   0     3942.13     4090.48     61.39 o 
   4   1   0     6102.83     5921.93    130.21 o 
   5   1   0      274.59      234.12     16.38 o 
   6   1   0     7088.30     6605.66    124.83 o 
   7   1   0      730.87      558.34     22.56 o 
   8   1   0     2422.76     2512.31     69.76 o 
   9   1   0      358.47      354.22     23.74 o 
  10   1   0      591.15      511.83     41.13 o 
  11   1   0     1334.72     1178.50     44.33 o 
  12   1   0       96.70       97.26     11.60 o 
  13   1   0      199.24      208.37     20.18 o 
 -12   2   0      170.15      177.20     23.27 o 
 -11   2   0      181.51      180.03     25.82 o 
 -10   2   0       52.80       47.69     17.06 o 
  -9   2   0     1300.09     1229.98     34.55 o 
  -8   2   0       60.72       63.32      5.97 o 
  -7   2   0     2653.10     2408.86     66.88 o 
  -6   2   0       62.82       74.02      8.34 o 
  -5   2   0     8459.56     8445.32    307.13 o 
  -4   2   0     1436.96     1397.02     37.48 o 
  -3   2   0     2244.23     2152.53     31.43 o 
  -2   2   0      215.97      296.50      8.39 o 
  -1   2   0        1.21       48.63     32.03 o 
   0   2   0      484.99      632.01     16.21 o 
   1   2   0     1079.14     1307.39     50.78 o 
   2   2   0     5142.35     5824.13    169.82 o 
   3   2   0    11842.99    11082.71    219.81 o 
   4   2   0     1624.98     1836.14     54.48 o 
   5   2   0     4026.35     3760.94     62.62 o 
   6   2   0        0.59        7.52      3.12 o 
   7   2   0     1833.86     1874.05     51.30 o 
   8   2   0       76.71       81.84     11.04 o 
   9   2   0      648.39      616.27     31.47 o 
  10   2   0      570.65      466.76     38.35 o 
  11   2   0      124.32      113.19     12.92 o 
  12   2   0      278.41      288.25     29.98 o 
  13   2   0       16.35       16.81      6.66 o 
 -12   3   0       71.57       83.97     16.65 o 
 -11   3   0      258.43      275.63     20.97 o 
 -10   3   0     1124.43     1133.66     38.87 o 
  -9   3   0      723.98      710.58     26.99 o 
  -8   3   0      625.58      637.20     32.55 o 
  -7   3   0       87.85      106.10     11.63 o 
  -6   3   0     1661.60     1493.95     44.78 o 
  -5   3   0       32.77       51.32      8.31 o 
  -4   3   0     3224.51     3155.24     54.59 o 
  -3   3   0     2914.74     2892.88     45.94 o 
  -2   3   0      252.47      237.66      8.39 o 
  -1   3   0    18646.00    17960.75    304.96 o 
   0   3   0      663.61      793.68     17.79 o 
   1   3   0     7205.60     8367.62    611.52 o 
   2   3   0     3248.19     3382.51     71.34 o 
   3   3   0     3087.23     3039.15     70.99 o 
   4   3   0    13705.67    13799.65    249.01 o 
   5   3   0      696.33      794.62     25.79 o 
   6   3   0     4639.67     4495.72     96.73 o 
   7   3   0       54.59       63.80      7.83 o 
   8   3   0       36.87       38.61     11.02 o 
   9   3   0      209.31      186.89     13.64 o 
  10   3   0        8.75       -0.39      8.32 o 
  11   3   0      239.87      234.51     18.46 o 
  12   3   0       50.97       49.43     10.87 o 
  13   3   0      473.11      562.48     29.68 o 
 -12   4   0      557.22      630.59     38.60 o 
 -11   4   0      219.57      237.54     15.07 o 
 -10   4   0      251.96      262.06     18.11 o 
  -9   4   0     1312.97     1199.11     31.85 o 
  -8   4   0        9.71        4.63     10.71 o 
  -7   4   0      672.87      652.75     24.42 o 
  -6   4   0     1788.25     1780.55     80.31 o 
  -5   4   0     2160.35     1820.43     75.30 o 
  -4   4   0     1821.16     1892.72     92.85 o 
  -3   4   0      748.13      731.72     35.09 o 
  -2   4   0     4802.60     4154.17    166.72 o 
  -1   4   0        0.72        4.23      5.99 o 
   0   4   0    17465.19    18325.30    605.06 o 
   1   4   0      139.69      182.17     19.47 o 
   2   4   0    24314.54    31934.37    783.86 o 
   3   4   0       62.96      116.75      5.91 o 
   4   4   0     7199.01     6986.57    190.36 o 
   5   4   0     6516.75     6083.87    120.77 o 
   6   4   0        9.66        8.33      5.01 o 
   7   4   0     2459.21     2152.93     47.51 o 
   8   4   0      439.10      454.57     24.49 o 
   9   4   0     1330.29     1204.05     68.84 o 
  10   4   0     1130.53      990.49     38.33 o 
  11   4   0      279.85      280.77     21.97 o 
  12   4   0      434.40      419.58     30.08 o 
 -11   5   0      213.96      238.32     13.98 o 
 -10   5   0      668.93      633.56     28.33 o 
  -9   5   0       41.90       32.94      6.21 o 
  -8   5   0      781.92      729.81     27.91 o 
  -7   5   0     2033.08     1843.67     56.43 o 
  -6   5   0     2998.47     2741.34     78.82 o 
  -5   5   0     6559.22     5001.37    157.17 o 
  -4   5   0      278.11      236.72     15.28 o 
  -3   5   0     5460.01     4599.55    341.25 o 
  -2   5   0      699.57      727.20     26.01 o 
  -1   5   0    15765.74    14365.83    362.88 o 
   0   5   0      935.43      984.43     46.16 o 
   1   5   0     6023.59     7694.95    533.84 o 
   2   5   0     3911.57     4929.68    108.10 o 
   3   5   0      654.08      911.50     39.16 o 
   4   5   0     2058.82     1885.28     71.95 o 
   5   5   0      803.39      644.30     41.82 o 
   6   5   0     2842.62     2642.74    148.98 o 
   7   5   0      135.11      113.12     18.46 o 
   8   5   0     1537.83     1416.40     68.47 o 
   9   5   0      734.67      660.86     44.03 o 
  10   5   0      639.42      484.09     36.01 o 
  11   5   0      365.78      359.72     35.17 o 
  12   5   0        3.45        9.13      7.13 o 
 -11   6   0      265.14      280.62     13.54 o 
 -10   6   0       32.75       41.32      7.64 o 
  -9   6   0      369.44      300.78     21.85 o 
  -8   6   0        0.59        4.15      4.46 o 
  -7   6   0     2041.98     1917.20     47.55 o 
  -6   6   0     2181.80     2014.83     47.52 o 
  -5   6   0     1012.93     1003.57     40.57 o 
  -4   6   0      439.26      322.13     28.04 o 
  -3   6   0      103.13       82.98     13.16 o 
  -2   6   0     1590.49     1421.32     64.54 o 
  -1   6   0       71.23       67.18     11.66 o 
   0   6   0     6698.55     7435.16    207.02 o 
   1   6   0     1199.98     1371.07    116.42 o 
   2   6   0     1333.84     1574.63    156.36 o 
   3   6   0     3884.38     4175.29    138.50 o 
   4   6   0      131.68      124.54     12.43 o 
   5   6   0     3757.30     3327.88    155.98 o 
   6   6   0      249.82      229.07     25.08 o 
   7   6   0      568.51      546.73     75.84 o 
   8   6   0       35.95       22.57     11.47 o 
   9   6   0       94.37       81.62     16.10 o 
  10   6   0      400.21      369.11     32.23 o 
  11   6   0        7.23       15.80      9.29 o 
  12   6   0      210.13      228.71     17.96 o 
 -10   7   0      456.83      538.55     20.21 o 
  -9   7   0      340.23      349.90     16.46 o 
  -8   7   0      944.68      921.86     26.71 o 
  -7   7   0      633.17      593.25     24.31 o 
  -6   7   0     1522.05     1423.52     39.60 o 
  -5   7   0       22.17       14.40      5.64 o 
  -4   7   0      454.20      468.92     42.48 o 
  -3   7   0      475.92      371.99     31.11 o 
  -2   7   0     1052.15      979.81     52.66 o 
  -1   7   0     1396.97     1338.99     59.26 o 
   0   7   0      323.39      329.49     27.16 o 
   1   7   0     5187.51     6428.15    189.48 o 
   2   7   0      319.39      317.64     20.12 o 
   3   7   0     1380.86     1565.34     72.86 o 
   4   7   0     2067.42     2207.59     93.24 o 
   5   7   0       20.75       33.85     11.62 o 
   6   7   0     4474.41     4414.49    128.30 o 
   7   7   0        6.71        1.26     13.09 o 
   8   7   0     1334.64     1315.89     65.36 o 
   9   7   0      426.23      412.52     33.00 o 
  10   7   0       28.13       19.12      5.89 o 
  11   7   0      609.95      604.25     22.69 o 
 -10   8   0       21.95       27.40      5.60 o 
  -9   8   0      366.88      389.12     18.10 o 
  -8   8   0       18.12       21.52      5.57 o 
  -7   8   0      556.07      556.91     22.83 o 
  -6   8   0      166.59      182.14     15.42 o 
  -5   8   0      293.47      296.28     18.90 o 
  -4   8   0     2848.90     2770.44     65.49 o 
  -3   8   0      142.59      178.03     14.69 o 
  -2   8   0     1799.11     1957.16     63.12 o 
  -1   8   0      346.75      447.73     36.59 o 
   0   8   0     1006.66     1060.01     54.60 o 
   1   8   0      518.40      593.38     38.64 o 
   2   8   0      800.01      865.07     49.10 o 
   3   8   0     1112.33     1331.23     64.90 o 
   4   8   0      841.20      946.15     36.72 o 
   5   8   0      915.32      971.83     61.45 o 
   6   8   0       55.94       62.63     10.16 o 
   7   8   0     2612.90     2692.16     72.76 o 
   8   8   0      477.39      524.55     37.97 o 
   9   8   0       81.42       85.19     10.66 o 
  10   8   0      578.85      653.92     36.92 o 
  11   8   0       98.95      146.11     12.72 o 
  -9   9   0        2.86       13.16      4.80 o 
  -8   9   0      669.67      757.06     21.73 o 
  -7   9   0      705.33      701.45     23.13 o 
  -6   9   0      470.59      520.68     24.89 o 
  -5   9   0     3272.16     3244.03     71.29 o 
  -4   9   0      381.67      411.92     18.26 o 
  -3   9   0     5453.57     6100.05    169.14 o 
  -2   9   0       64.17       78.72     14.46 o 
  -1   9   0     2483.46     2815.77     88.89 o 
   0   9   0      317.27      321.06     17.93 o 
   1   9   0      388.49      476.03     28.94 o 
   2   9   0      876.04      966.73     39.61 o 
   3   9   0      396.89      364.90     18.53 o 
   4   9   0     1274.60     1445.36     34.63 o 
   5   9   0       84.17       81.18      8.84 o 
   6   9   0     2033.34     2091.25     50.01 o 
   7   9   0      695.28      698.60     25.17 o 
   8   9   0      446.29      471.72     19.00 o 
   9   9   0      686.48      647.15     27.06 o 
  10   9   0      143.34      144.70     13.78 o 
  -8  10   0       12.78        8.13      3.22 o 
  -7  10   0      606.81      722.50     19.98 o 
  -6  10   0      505.94      505.16     25.27 o 
  -5  10   0      292.52      321.48     21.25 o 
  -4  10   0     1161.47     1347.83     57.90 o 
  -3  10   0      286.48      311.57     22.34 o 
  -2  10   0     1890.73     2109.90     92.91 o 
  -1  10   0      504.00      586.36     30.30 o 
   0  10   0      500.39      592.58     36.56 o 
   1  10   0     1101.05     1122.82     41.15 o 
   2  10   0      206.21      247.27     20.21 o 
   3  10   0     2481.61     2615.12     72.08 o 
   4  10   0       12.45       19.03      5.20 o 
   5  10   0      858.30      920.70     48.09 o 
   6  10   0       50.98       47.28      6.81 o 
   7  10   0      637.63      644.99     21.96 o 
   8  10   0      376.68      334.08     13.95 o 
   9  10   0       41.68       32.14      7.38 o 
  -7  11   0      209.07      236.71     17.28 o 
  -6  11   0      330.67      372.72     28.31 o 
  -5  11   0      129.66      150.16     17.40 o 
  -4  11   0       67.27       86.40     10.73 o 
  -3  11   0      116.61      142.28     13.61 o 
  -2  11   0       73.99       63.42     15.20 o 
  -1  11   0      281.55      324.44     30.52 o 
   0  11   0      913.31      804.66     52.37 o 
   1  11   0     1465.77     1505.22     46.86 o 
   2  11   0      863.10      872.95     45.20 o 
   3  11   0      639.94      647.06     29.18 o 
   4  11   0      329.08      335.06     19.66 o 
   5  11   0       14.37       25.27      5.97 o 
   6  11   0      209.28      191.07     12.64 o 
   7  11   0       70.67       74.96      7.85 o 
   8  11   0      129.91      109.42      7.79 o 
  -6  12   0      508.78      502.07     23.11 o 
  -5  12   0      357.36      381.03     23.57 o 
  -4  12   0     1325.28      790.51    635.60 o 
  -3  12   0        2.67        5.50      4.03 o 
  -2  12   0      764.96      812.07     43.48 o 
  -1  12   0      504.52      457.44     32.43 o 
   0  12   0      343.83      348.41     28.78 o 
   1  12   0      806.45      763.08     53.47 o 
   2  12   0      438.95      439.61     21.55 o 
   3  12   0      549.03      516.86     23.02 o 
   4  12   0        3.46        3.02      5.84 o 
   5  12   0      411.47      399.71     26.35 o 
   6  12   0      123.68      113.27     13.05 o 
   7  12   0      563.59      550.24     25.38 o 
  -3  13   0     1323.52     1241.66     45.16 o 
  -2  13   0        4.21        0.70      2.98 o 
  -1  13   0      521.96      520.13     19.05 o 
   0  13   0      476.31      445.70     27.39 o 
   1  13   0      149.62      135.08     14.85 o 
   2  13   0     1126.46     1065.01     55.56 o 
   3  13   0       21.79       27.95      4.84 o 
   4  13   0      642.27      645.37     29.93 o 
   5  13   0       53.08       56.66      7.72 o 
  -4 -13   1      612.41      599.55     25.65 o 
  -3 -13   1        3.12        2.11      4.11 o 
  -2 -13   1      550.39      545.10     18.26 o 
  -1 -13   1       94.52       96.28     11.20 o 
   0 -13   1      399.74      381.32     22.97 o 
   1 -13   1      178.73      185.73     15.14 o 
   2 -13   1      196.65      179.47     13.73 o 
  -6 -12   1      118.88       98.70     10.73 o 
  -5 -12   1      465.17      475.01     26.95 o 
  -4 -12   1       23.28       12.61      4.17 o 
  -3 -12   1      501.62      530.37     21.90 o 
  -2 -12   1      158.23      160.88     12.08 o 
  -1 -12   1      171.65      181.66     13.13 o 
   0 -12   1      295.04      283.81     24.59 o 
   1 -12   1      146.46      132.87     17.12 o 
   2 -12   1      287.89      314.72     18.63 o 
   3 -12   1       17.16       12.21      4.70 o 
   4 -12   1      395.28      220.85    178.68 o 
   5 -12   1       46.55       60.96      8.56 o 
  -8 -11   1      550.84      629.09     25.80 o 
  -7 -11   1      144.78      141.40      9.51 o 
  -6 -11   1      532.13      557.70     21.97 o 
  -5 -11   1       16.93       18.92      5.12 o 
  -4 -11   1      643.81      704.49     34.60 o 
  -3 -11   1       97.10       99.90     11.48 o 
  -2 -11   1     1039.04     1120.78     40.17 o 
  -1 -11   1     1739.72     1782.63    132.72 o 
   0 -11   1       49.50       55.72     13.50 o 
   1 -11   1     1218.16     1198.76     60.99 o 
   2 -11   1       25.33       25.02     12.13 o 
   3 -11   1     1666.64     1755.45     74.72 o 
   4 -11   1      335.17      444.36     30.95 o 
   5 -11   1      622.64      556.57     34.40 o 
   6 -11   1      123.75      156.87     16.36 o 
   7 -11   1      113.10      106.94     10.55 o 
  -9 -10   1      182.95      198.94     14.62 o 
  -8 -10   1      476.66      474.06     32.54 o 
  -7 -10   1      337.46      348.58     14.81 o 
  -6 -10   1       23.92       21.07      4.94 o 
  -5 -10   1      326.63      341.97     16.23 o 
  -4 -10   1      234.24      245.25     14.22 o 
  -3 -10   1      551.50      559.39     28.24 o 
  -2 -10   1     3055.91     3051.47     80.53 o 
  -1 -10   1      345.91      333.21     22.01 o 
   0 -10   1     2039.12     2227.74    256.08 o 
   1 -10   1       66.71       65.44     15.94 o 
   2 -10   1     2137.39     2240.78     96.00 o 
   3 -10   1      262.93      304.98     28.53 o 
   4 -10   1     1322.76     1578.51     51.71 o 
   5 -10   1      389.84      426.51     23.01 o 
   6 -10   1      375.08      394.92     20.73 o 
   7 -10   1      274.68      288.36     11.19 o 
   8 -10   1       24.00       43.95      8.20 o 
 -10  -9   1       33.10       25.40      6.29 o 
  -9  -9   1      253.73      249.03     20.41 o 
  -8  -9   1      175.47      156.17     10.25 o 
  -7  -9   1      336.45      331.72     16.26 o 
  -6  -9   1      686.16      649.88     24.19 o 
  -5  -9   1       16.63       23.05      5.75 o 
  -4  -9   1     1301.38     1311.10     51.55 o 
  -3  -9   1      771.18      807.40     34.57 o 
  -2  -9   1      825.85      824.06     36.28 o 
  -1  -9   1      107.48      114.82     14.76 o 
   0  -9   1      769.93      837.26     37.37 o 
   1  -9   1      117.50      133.30     22.46 o 
   2  -9   1       63.08       72.78     17.62 o 
   3  -9   1      149.76      162.49     17.20 o 
   4  -9   1      206.93      239.36     16.18 o 
   5  -9   1      372.34      424.13     32.32 o 
   6  -9   1      124.33      128.98     14.73 o 
   7  -9   1       31.46       32.63      6.90 o 
   8  -9   1      447.42      512.85     16.73 o 
   9  -9   1       92.94      114.64     11.61 o 
 -10  -8   1      392.87      394.60     25.48 o 
  -9  -8   1      179.89      191.49     11.27 o 
  -8  -8   1      515.10      515.54     20.62 o 
  -7  -8   1     1852.76     1722.28     69.54 o 
  -6  -8   1       64.13       52.66      7.87 o 
  -5  -8   1     5316.61     5425.04    112.33 o 
  -4  -8   1       32.68       25.88      5.82 o 
  -3  -8   1     2019.03     2217.88     61.62 o 
  -2  -8   1       60.45      120.01     62.45 o 
  -1  -8   1     1177.57     1236.94     45.92 o 
   0  -8   1       35.70       64.34     10.20 o 
   1  -8   1       23.86       28.63     10.00 o 
   2  -8   1     1061.23     1280.76     88.90 o 
   3  -8   1      447.37      485.22     25.58 o 
   4  -8   1     2122.78     2179.55     68.10 o 
   5  -8   1      465.76      486.71     24.14 o 
   6  -8   1      590.66      624.45     27.92 o 
   7  -8   1      441.16      437.30     23.09 o 
   8  -8   1        4.02       11.41      4.80 o 
   9  -8   1      530.42      578.76     18.15 o 
  10  -8   1        5.97        8.46      4.16 o 
 -11  -7   1      667.98      710.62     22.67 o 
 -10  -7   1        5.07        1.13      4.51 o 
  -9  -7   1     1152.51     1023.23     38.12 o 
  -8  -7   1      344.30      316.32     21.19 o 
  -7  -7   1       18.46       18.86     16.82 o 
  -6  -7   1      651.98      677.35     44.73 o 
  -5  -7   1      339.85      338.86     25.24 o 
  -4  -7   1     5465.76     6079.62    191.42 o 
  -3  -7   1     2334.21     2796.54    105.67 o 
  -2  -7   1      273.33      363.79     31.34 o 
  -1  -7   1     2005.12     1961.86     81.88 o 
   0  -7   1      202.98      205.01     22.21 o 
   1  -7   1     3215.34     3412.94    172.76 o 
   2  -7   1      278.55      219.52     16.59 o 
   3  -7   1     5946.14     5234.90    166.15 o 
   4  -7   1     1001.45     1020.45     30.32 o 
   5  -7   1     3672.81     3395.83     76.64 o 
   6  -7   1      722.20      685.30     30.48 o 
   7  -7   1      668.89      617.01     25.14 o 
   8  -7   1      891.50      832.83     32.74 o 
   9  -7   1       34.08       48.96      7.98 o 
  10  -7   1      620.49      695.86     29.20 o 
 -11  -6   1       25.85       36.09      6.23 o 
 -10  -6   1      493.14      512.52     24.62 o 
  -9  -6   1      419.82      410.39     26.12 o 
  -8  -6   1      251.50      235.25     26.32 o 
  -7  -6   1      302.00      292.90     43.84 o 
  -6  -6   1      442.33      450.06     25.20 o 
  -5  -6   1      347.83      392.65     18.62 o 
  -4  -6   1      697.23      617.56     69.88 o 
  -3  -6   1     1870.46     2204.72    109.34 o 
  -2  -6   1     6238.25     7252.65    305.33 o 
  -1  -6   1     1438.77     1845.14     76.41 o 
   0  -6   1     5634.04     4789.06    147.50 o 
   1  -6   1      124.43      111.08     15.45 o 
   2  -6   1     8944.74     6896.50    350.99 o 
   3  -6   1     1290.62     1122.03     38.51 o 
   4  -6   1     1883.80     1447.34     66.67 o 
   5  -6   1      590.71      544.54     25.25 o 
   6  -6   1      294.21      263.64     18.46 o 
   7  -6   1     1869.22     1673.55     46.95 o 
   8  -6   1        5.01        2.39      4.90 o 
   9  -6   1      828.15      835.67     24.24 o 
  10  -6   1      160.64      181.25     13.19 o 
  11  -6   1      521.50      573.49     23.96 o 
 -12  -5   1        8.11       12.62      6.42 o 
 -11  -5   1      332.29      319.27     17.70 o 
 -10  -5   1      188.12      184.50     15.31 o 
  -9  -5   1      448.68      414.77     34.13 o 
  -8  -5   1     4255.91     3210.15    117.86 o 
  -7  -5   1      169.46      152.60     21.65 o 
  -6  -5   1      874.13      796.03     59.58 o 
  -5  -5   1       87.97       89.25      9.85 o 
  -4  -5   1      100.06       40.76     10.05 o 
  -3  -5   1     3740.46     5179.16    337.45 o 
  -2  -5   1       49.59      106.54     22.18 o 
  -1  -5   1     6821.11     8498.11    965.56 o 
   0  -5   1     2534.22     2473.48     88.18 o 
   1  -5   1     1336.59     1084.62     49.03 o 
   2  -5   1     1330.74     1161.33     49.78 o 
   3  -5   1      202.30      160.68      9.29 o 
   4  -5   1     1481.43     1394.95     33.87 o 
   5  -5   1       12.51       20.69      9.77 o 
   6  -5   1     2475.71     2425.69     93.26 o 
   7  -5   1      301.13      270.67     14.19 o 
   8  -5   1     1610.86     1576.52     76.68 o 
   9  -5   1       39.84       50.94      9.07 o 
  10  -5   1      400.49      395.27     21.15 o 
  11  -5   1       12.84       12.31      7.08 o 
 -12  -4   1      274.22      255.48     22.13 o 
 -11  -4   1        1.85       -8.81      8.81 o 
 -10  -4   1      642.37      509.07     37.13 o 
  -9  -4   1       82.45       56.41     13.59 o 
  -8  -4   1      600.59      488.55     37.15 o 
  -7  -4   1     2210.61     1899.94     80.11 o 
  -6  -4   1      292.02      255.83     15.87 o 
  -5  -4   1     8929.79     9442.76    626.15 o 
  -4  -4   1       74.97       80.62      8.15 o 
  -3  -4   1     1930.50     2402.74     93.40 o 
  -2  -4   1     2250.66     3097.77     74.96 o 
  -1  -4   1      386.79      470.29     22.65 o 
   0  -4   1     2231.33     1979.33     71.90 o 
   1  -4   1       23.43       19.69      6.58 o 
   2  -4   1      266.12      216.01     16.21 o 
   3  -4   1     1122.53     1128.80     25.76 o 
   4  -4   1     1645.59     1495.71     63.54 o 
   5  -4   1      929.77      996.76    156.05 o 
   6  -4   1     1225.39     1076.23     59.18 o 
   7  -4   1      421.81      449.22     21.29 o 
   8  -4   1        1.98        2.99      5.18 o 
   9  -4   1     1267.19     1163.63     41.59 o 
  10  -4   1      117.61      119.77     12.58 o 
  11  -4   1      279.09      281.83     16.58 o 
  12  -4   1       19.45       29.91     10.66 o 
 -12  -3   1      235.85      221.41     21.64 o 
 -11  -3   1      433.84      428.04     42.20 o 
 -10  -3   1      446.84      458.37     36.62 o 
  -9  -3   1      884.96      814.44     49.88 o 
  -8  -3   1      407.29      385.81     40.13 o 
  -7  -3   1      911.11      747.74     49.72 o 
  -6  -3   1     3167.83     2874.78     92.68 o 
  -5  -3   1      127.11       93.20      8.55 o 
  -4  -3   1     7666.35     7455.89    145.60 o 
  -3  -3   1     1025.99     1000.58     50.83 o 
  -2  -3   1     8110.10     9622.24    265.92 o 
  -1  -3   1     5434.80     6141.02    485.97 o 
   0  -3   1        4.37       14.30      8.79 o 
   1  -3   1    16935.22    16914.42    287.71 o 
   2  -3   1     3066.62     3085.32     65.71 o 
   3  -3   1     6179.41     6103.23     92.06 o 
   4  -3   1     4205.84     3825.84    279.28 o 
   5  -3   1     4588.01     4405.87     91.59 o 
   6  -3   1     2060.67     1988.61    244.58 o 
   7  -3   1        2.44        5.46      3.16 o 
   8  -3   1      455.44      470.73     20.37 o 
   9  -3   1      240.60      202.92     14.90 o 
  10  -3   1     1365.29     1351.89     43.08 o 
  11  -3   1      873.85      999.40     40.36 o 
  12  -3   1      356.14      347.46     30.61 o 
 -12  -2   1      403.06      416.57     21.96 o 
 -11  -2   1      449.55      416.42     24.50 o 
 -10  -2   1     1091.45     1042.58     85.66 o 
  -9  -2   1      883.73      788.76     53.44 o 
  -8  -2   1       23.70       33.78      5.83 o 
  -7  -2   1      797.12      918.35     58.62 o 
  -6  -2   1     1264.45     1300.78     36.81 o 
  -5  -2   1     1385.92     1045.44    188.63 o 
  -4  -2   1     7326.39     8370.84    181.77 o 
  -3  -2   1     1765.60     1752.12     51.09 o 
  -2  -2   1    13397.64    13373.66    329.11 o 
  -1  -2   1      705.56      901.61     44.56 o 
   0  -2   1      439.43      533.43     30.44 o 
   1  -2   1      168.44      175.07     22.32 o 
   2  -2   1     9491.66     9919.48    170.85 o 
   3  -2   1     7342.92     7444.22    128.19 o 
   4  -2   1    13502.88    13275.81    370.06 o 
   5  -2   1    10838.79     9496.55    303.62 o 
   6  -2   1      303.55      341.93     18.47 o 
   7  -2   1      932.08      758.70     30.18 o 
   8  -2   1      640.54      606.04     23.48 o 
   9  -2   1      867.99      818.61     24.37 o 
  10  -2   1      872.25      870.33     33.50 o 
  11  -2   1      265.47      261.52     27.12 o 
  12  -2   1      811.88      834.36     51.19 o 
 -12  -1   1        6.45       -1.54      8.67 o 
 -11  -1   1      809.80      710.29     33.22 o 
 -10  -1   1      176.48      162.66     16.18 o 
  -9  -1   1       23.94       19.65     10.55 o 
  -8  -1   1      412.91      399.55     24.16 o 
  -7  -1   1     1829.83     1696.52     48.26 o 
  -6  -1   1     3945.11     3622.33    154.76 o 
  -5  -1   1     2420.39     2218.74     93.30 o 
  -4  -1   1     6757.33     6600.50    108.13 o 
  -3  -1   1    13977.14    12063.94    315.98 o 
  -2  -1   1      625.56      749.63     13.15 o 
  -1  -1   1     8817.40     9524.81    333.08 o 
   0  -1   1       49.28       87.11      4.09 o 
   1  -1   1    33457.83    35750.00    482.63 o 
   2  -1   1     1111.13     1100.33     26.93 o 
   3  -1   1     2520.96     2607.75     41.07 o 
   4  -1   1    10209.26    10227.75    229.49 o 
   5  -1   1     1233.95     1337.14     44.12 o 
   6  -1   1     3651.93     3472.52    219.63 o 
   7  -1   1     1108.25     1029.96     41.66 o 
   8  -1   1     2513.72     2475.02     71.12 o 
   9  -1   1      362.25      360.53     21.10 o 
  10  -1   1      444.38      396.64     20.09 o 
  11  -1   1      237.56      206.32     27.02 o 
  12  -1   1       30.48       31.16     12.13 o 
  13  -1   1      158.47      202.72     21.49 o 
 -12   0   1      248.45      242.08     17.37 o 
 -11   0   1      139.06      124.71     17.23 o 
 -10   0   1      328.48      318.52     22.33 o 
  -9   0   1      646.82      773.49     61.70 o 
  -8   0   1       18.26       35.87     16.55 o 
  -7   0   1      431.09      433.04     20.23 o 
  -6   0   1     1634.06     1588.94     41.04 o 
  -5   0   1     1544.43     1318.90     42.57 o 
  -4   0   1       50.24       61.01      3.52 o 
  -3   0   1     2582.39     2673.98     64.97 o 
  -2   0   1     3288.54     3749.05     67.49 o 
  -1   0   1     2007.31     2016.72     56.53 o 
   0   0   1     8372.45     9552.87    203.73 o 
   1   0   1      956.36     1011.43     15.98 o 
   2   0   1    16570.80    17456.95    780.77 o 
   3   0   1     2521.69     2627.05     65.71 o 
   4   0   1      209.87      189.40      8.73 o 
   5   0   1     4206.31     3967.49     81.46 o 
   6   0   1       35.37       43.15      4.88 o 
   7   0   1     2684.26     2324.63    149.88 o 
   8   0   1      315.01      320.58     17.99 o 
   9   0   1      932.25      920.63     41.30 o 
  10   0   1       26.54       15.02      6.19 o 
  11   0   1      152.10      136.07     14.77 o 
  12   0   1       68.73       62.03      9.61 o 
  13   0   1        5.70       12.49      9.09 o 
 -12   1   1      134.53      132.60     12.86 o 
 -11   1   1      710.46      707.51     41.50 o 
 -10   1   1      537.37      488.88     28.25 o 
  -9   1   1      344.35      347.57     18.80 o 
  -8   1   1     3342.59     3354.21     66.00 o 
  -7   1   1      605.01      595.88     24.04 o 
  -6   1   1     3335.19     3334.48     95.31 o 
  -5   1   1      115.39      121.65      7.36 o 
  -4   1   1      499.96      390.05     22.29 o 
  -3   1   1      706.73      725.91     21.68 o 
  -2   1   1       92.53      107.19      3.37 o 
  -1   1   1     4803.02     4706.23     83.84 o 
   0   1   1      136.46      183.56      3.06 o 
   1   1   1     1649.82     1676.84    212.80 o 
   2   1   1     2374.08     2589.32     88.46 o 
   3   1   1    17700.79    18019.39    213.78 o 
   4   1   1     2996.67     2588.02     66.37 o 
   5   1   1     2147.15     2512.85     50.62 o 
   6   1   1     1184.31      958.76     41.79 o 
   7   1   1      277.24      297.41     17.55 o 
   8   1   1     2034.04     2237.48     63.67 o 
   9   1   1      120.76      100.21     12.71 o 
  10   1   1      597.11      475.46     50.53 o 
  11   1   1      655.14      613.88     30.80 o 
  12   1   1       61.21       60.97     11.70 o 
  13   1   1      148.14      158.12     18.74 o 
 -12   2   1      676.31      705.39     46.00 o 
 -11   2   1      317.35      312.42     26.11 o 
 -10   2   1      206.03      229.49     21.91 o 
  -9   2   1      642.57      636.41     26.38 o 
  -8   2   1      376.59      388.04     16.63 o 
  -7   2   1     3016.17     2880.58     70.88 o 
  -6   2   1      486.59      415.87     19.37 o 
  -5   2   1     4192.33     4040.31     64.55 o 
  -4   2   1     1653.35     1452.62     82.22 o 
  -3   2   1       24.25       28.67      2.88 o 
  -2   2   1    54025.10    53934.38    850.25 o 
  -1   2   1      142.12      234.87     12.29 o 
   0   2   1    30807.87    25852.87    871.13 o 
   1   2   1      390.93      411.31     12.51 o 
   2   2   1      794.59      753.77     22.04 o 
   3   2   1    16440.95    16491.46    278.06 o 
   4   2   1      352.40      464.58     12.66 o 
   5   2   1    11915.58    11062.03    202.30 o 
   6   2   1        5.37        8.11      4.85 o 
   7   2   1     3442.73     3330.01     61.68 o 
   8   2   1       77.52       68.47     10.96 o 
   9   2   1     1173.64     1039.04     41.52 o 
  10   2   1     1971.01     1714.51     81.96 o 
  11   2   1       66.42       46.64      9.59 o 
  12   2   1      562.58      544.62     26.78 o 
  13   2   1        0.47       -2.49      4.82 o 
 -12   3   1      112.35      129.92     19.15 o 
 -11   3   1      227.67      196.94     26.50 o 
 -10   3   1      421.31      413.99     27.05 o 
  -9   3   1       10.78       14.21      5.24 o 
  -8   3   1      363.57      368.66     16.22 o 
  -7   3   1      608.98      601.50     27.46 o 
  -6   3   1     1091.88     1021.01     54.05 o 
  -5   3   1     4548.99     3951.83     59.31 o 
  -4   3   1     3768.81     3678.49     97.89 o 
  -3   3   1      545.33      513.75     20.77 o 
  -2   3   1      968.06     1002.76     32.34 o 
  -1   3   1    26280.23    18573.68    446.63 o 
   0   3   1        6.87       19.83      4.29 o 
   1   3   1      514.93      564.22     37.40 o 
   2   3   1       90.58       81.71      8.08 o 
   3   3   1     3322.01     3497.64     72.82 o 
   4   3   1    12015.80    11862.54    553.10 o 
   5   3   1      925.05     1038.41     24.26 o 
   6   3   1    10118.38     9297.08    358.43 o 
   7   3   1      199.47      167.12     10.48 o 
   8   3   1     1319.42     1248.72     71.47 o 
   9   3   1     1725.41     1695.21     44.45 o 
  10   3   1      429.90      375.04     36.64 o 
  11   3   1      867.71      760.84     47.92 o 
  12   3   1       55.31       41.81     16.31 o 
  13   3   1      354.04      387.03     25.14 o 
 -12   4   1       51.92       59.59     13.20 o 
 -11   4   1      324.43      362.38     34.84 o 
 -10   4   1       65.57       46.83      8.52 o 
  -9   4   1     1332.55     1316.06     33.50 o 
  -8   4   1       43.99       43.05      6.45 o 
  -7   4   1      469.90      453.02     27.97 o 
  -6   4   1     1292.80     1172.62     63.28 o 
  -5   4   1     1181.15      879.26     96.91 o 
  -4   4   1     4178.44     3717.04     80.89 o 
  -3   4   1      121.10      108.53      6.55 o 
  -2   4   1     9543.76    10096.60    471.25 o 
  -1   4   1      222.78      258.10     17.72 o 
   0   4   1     1912.08     2186.16    179.73 o 
   1   4   1     1659.49     2146.80    100.52 o 
   2   4   1     8145.09     8685.02    176.32 o 
   3   4   1      430.39      358.56     44.70 o 
   4   4   1     1296.32     1614.71     99.60 o 
   5   4   1     7824.06     7071.59    207.43 o 
   6   4   1        0.88        1.16      3.34 o 
   7   4   1     2448.80     2168.58     58.01 o 
   8   4   1      261.17      249.65     26.08 o 
   9   4   1       89.79       85.04     12.08 o 
  10   4   1      570.42      520.70     26.96 o 
  11   4   1      125.60       95.86     16.49 o 
  12   4   1      160.89      136.32     12.38 o 
  13   4   1       20.09       28.38      8.01 o 
 -11   5   1      233.24      242.92     17.22 o 
 -10   5   1      673.67      668.35     27.90 o 
  -9   5   1       33.32       39.81      6.87 o 
  -8   5   1      482.11      466.32     19.35 o 
  -7   5   1       64.30       53.49      7.71 o 
  -6   5   1     1237.55     1389.79     51.26 o 
  -5   5   1      799.29      796.82     44.23 o 
  -4   5   1       34.85       29.38      7.69 o 
  -3   5   1      718.65      695.69    141.43 o 
  -2   5   1      516.14      450.49     19.13 o 
  -1   5   1     4652.91     4848.53    137.45 o 
   0   5   1     2539.67     3099.12     98.08 o 
   1   5   1     4280.75     5306.69    568.54 o 
   2   5   1     2607.27     3066.79    218.93 o 
   3   5   1     5014.10     6119.63    165.06 o 
   4   5   1     3444.76     3144.28    101.28 o 
   5   5   1      381.79      394.50     40.51 o 
   6   5   1     2116.95     2132.48    105.91 o 
   7   5   1        6.07        3.40      5.21 o 
   8   5   1      242.85      195.62     23.32 o 
   9   5   1      564.05      530.95     27.33 o 
  10   5   1       19.53        2.71      5.54 o 
  11   5   1      184.21      233.61     16.12 o 
  12   5   1       42.81       41.34     11.31 o 
 -11   6   1      184.28      184.63     19.97 o 
 -10   6   1      427.64      497.06     25.99 o 
  -9   6   1      579.54      586.87     21.11 o 
  -8   6   1       86.56       77.82      8.73 o 
  -7   6   1     2382.99     2245.06     52.64 o 
  -6   6   1       78.62       75.09      8.90 o 
  -5   6   1     1222.12     1151.65    107.00 o 
  -4   6   1       36.06       39.71     10.57 o 
  -3   6   1      244.90      188.15     20.16 o 
  -2   6   1     2343.98     1967.77    183.02 o 
  -1   6   1     1107.07     1280.31     52.76 o 
   0   6   1     5529.70     6681.04    187.10 o 
   1   6   1     1017.61     1236.83     79.92 o 
   2   6   1    10438.44    12190.79    620.85 o 
   3   6   1     1235.68     1418.68     88.45 o 
   4   6   1        9.97       16.84      7.57 o 
   5   6   1     4934.24     4554.62    110.74 o 
   6   6   1       86.93       91.99     13.83 o 
   7   6   1     3206.49     2913.19    108.99 o 
   8   6   1      962.13     1005.84     56.56 o 
   9   6   1     2168.66     1987.53     85.06 o 
  10   6   1      932.31      825.43     47.84 o 
  11   6   1      162.06      172.22     18.94 o 
  12   6   1      627.74      719.97     36.54 o 
 -10   7   1      264.24      281.77     14.93 o 
  -9   7   1       11.66        8.90      4.90 o 
  -8   7   1      671.83      663.11     20.28 o 
  -7   7   1      333.81      334.36     18.29 o 
  -6   7   1     1411.03     1333.83     37.66 o 
  -5   7   1      927.41      922.20     40.39 o 
  -4   7   1      792.39      786.47     48.31 o 
  -3   7   1     4219.98     3623.51    124.75 o 
  -2   7   1       78.22       94.82     15.94 o 
  -1   7   1     2793.23     3222.97    105.61 o 
   0   7   1     4174.13     4266.05    133.16 o 
   1   7   1     2402.47     2719.35     95.65 o 
   2   7   1     1486.44     1775.45     42.01 o 
   3   7   1       66.40       48.69     12.96 o 
   4   7   1     5015.25     2907.58    112.84 o 
   5   7   1     1284.49     1379.56    171.32 o 
   6   7   1      583.32      652.88     43.08 o 
   7   7   1       11.97       12.00      9.48 o 
   8   7   1     2155.67     2182.36    170.38 o 
   9   7   1     1029.48      896.57     51.65 o 
  10   7   1      145.11       99.06     15.74 o 
  11   7   1      840.68      844.85     29.55 o 
  12   7   1        0.26        4.13      4.40 o 
 -10   8   1       21.98       22.85      7.49 o 
  -9   8   1      258.64      275.99     13.14 o 
  -8   8   1      435.41      423.10     14.92 o 
  -7   8   1      941.97      940.01     36.49 o 
  -6   8   1      914.03      871.40     28.90 o 
  -5   8   1      467.39      456.30     19.94 o 
  -4   8   1     2101.48     2187.06     67.32 o 
  -3   8   1      201.92      233.68     15.31 o 
  -2   8   1     4295.85     4889.39    158.95 o 
  -1   8   1      215.73      200.06     24.41 o 
   0   8   1     1852.78     2173.94    109.34 o 
   1   8   1     1393.87     1594.81     47.50 o 
   2   8   1      824.79     1023.52     50.09 o 
   3   8   1     3109.45     3410.00    124.17 o 
   4   8   1      768.02      911.22     50.00 o 
   5   8   1     2958.72     3191.57    114.30 o 
   6   8   1       18.46       43.51     13.05 o 
   7   8   1      679.67      655.13     31.23 o 
   8   8   1      254.39      241.02     27.76 o 
   9   8   1       48.26       31.44     11.86 o 
  10   8   1      314.60      289.45     17.45 o 
  11   8   1        0.14        2.60      5.22 o 
  -9   9   1      112.51      100.50     14.35 o 
  -8   9   1      621.82      685.10     20.98 o 
  -7   9   1        5.54        7.89      4.84 o 
  -6   9   1      326.49      351.70     20.02 o 
  -5   9   1      712.22      678.44     28.01 o 
  -4   9   1       35.89       59.07      8.04 o 
  -3   9   1     2741.78     2999.49     98.18 o 
  -2   9   1        4.19        1.36      8.27 o 
  -1   9   1     3257.33     3699.03     95.18 o 
   0   9   1      346.65      401.87     25.42 o 
   1   9   1      457.92      582.72     27.87 o 
   2   9   1      225.76      235.28     18.27 o 
   3   9   1        9.56       13.59      9.19 o 
   4   9   1     4388.44     4895.64    176.51 o 
   5   9   1       14.67        5.35      8.72 o 
   6   9   1     3253.15     3142.79     81.32 o 
   7   9   1       32.29       27.70      8.20 o 
   8   9   1      460.91      465.99     23.73 o 
   9   9   1      253.58      231.58     15.78 o 
  10   9   1        7.73       12.74      3.56 o 
  -8  10   1      178.81      205.43     10.13 o 
  -7  10   1      205.34      241.09     11.72 o 
  -6  10   1       31.30       26.95      7.00 o 
  -5  10   1       89.70      104.34     10.27 o 
  -4  10   1      623.50      676.26     22.46 o 
  -3  10   1       25.05        4.96     11.01 o 
  -2  10   1     1989.01     2107.90     92.72 o 
  -1  10   1      179.27      194.55     17.38 o 
   0  10   1     2234.37     2146.49     66.35 o 
   1  10   1      587.93      633.65     25.40 o 
   2  10   1      689.50      705.38     51.30 o 
   3  10   1      267.89      271.97     19.72 o 
   4  10   1       34.30       39.20      6.35 o 
   5  10   1     1399.83     1467.18     39.29 o 
   6  10   1        3.56        8.72      4.23 o 
   7  10   1      512.59      554.82     20.97 o 
   8  10   1      302.22      350.67     15.18 o 
   9  10   1      117.17      129.97      7.90 o 
  10  10   1      502.82      491.51     24.20 o 
  -7  11   1      146.81      132.78      9.60 o 
  -6  11   1       58.70       71.99     12.95 o 
  -5  11   1      758.86      789.59     44.74 o 
  -4  11   1      150.65      167.88     14.86 o 
  -3  11   1      890.87      922.04     39.68 o 
  -2  11   1       11.13        8.81      7.93 o 
  -1  11   1     1403.58     1435.28     48.82 o 
   0  11   1     1008.72      988.64     38.75 o 
   1  11   1     1301.39     1355.75     37.69 o 
   2  11   1     1433.92     1476.53     39.46 o 
   3  11   1      180.74      168.64     12.03 o 
   4  11   1      994.52     1032.81     38.02 o 
   5  11   1      150.82      146.87     10.36 o 
   6  11   1      870.58      944.35     26.75 o 
   7  11   1      416.08      438.23     16.24 o 
   8  11   1      278.05      286.16     11.48 o 
   9  11   1      599.39      596.92     26.18 o 
  -6  12   1      263.21      259.35     17.30 o 
  -5  12   1      168.82      196.87     12.24 o 
  -4  12   1      714.68      728.36     37.30 o 
  -3  12   1       30.15       33.74      6.86 o 
  -2  12   1      480.76      495.46     23.46 o 
  -1  12   1      429.78      432.20     32.49 o 
   0  12   1      108.83       97.79     15.80 o 
   1  12   1     1780.69     1856.85     67.51 o 
   2  12   1      101.48       99.29      8.73 o 
   3  12   1     1993.46     2000.16     88.10 o 
   4  12   1      121.92      130.02     11.39 o 
   5  12   1      802.94      879.76     39.63 o 
   6  12   1      260.28      131.28    133.11 o 
   7  12   1      347.73      344.50     14.12 o 
  -4  13   1       47.06       45.37      7.70 o 
  -3  13   1      510.12      483.62     17.87 o 
  -2  13   1      205.05      205.45     13.65 o 
  -1  13   1      489.68      499.43     19.77 o 
   0  13   1      183.45      137.03     15.96 o 
   1  13   1      483.89      482.99     30.12 o 
   2  13   1      664.07      665.35     24.29 o 
   3  13   1       10.82        9.13      4.22 o 
   4  13   1      568.83      568.33     28.03 o 
   5  13   1       74.24       61.72      9.23 o 
   6  13   1      393.05      340.64     18.92 o 
  -1  14   1      338.88      297.12     16.76 o 
   0  14   1      534.41      538.49     25.39 o 
   1  14   1      195.14      180.11     13.88 o 
   2  14   1       50.74       48.88      7.11 o 
  -1 -13   2      249.43      246.96     15.44 o 
   0 -13   2      120.59      107.90     10.55 o 
   1 -13   2      443.44      416.29     20.59 o 
  -5 -12   2      593.62      597.89     28.03 o 
  -4 -12   2        6.98        8.05      5.40 o 
  -3 -12   2      222.02      194.78     19.05 o 
  -2 -12   2      124.25      149.90     10.71 o 
  -1 -12   2      225.91      202.94     13.21 o 
   0 -12   2      403.41      402.27     27.29 o 
   1 -12   2        3.67        1.80      5.61 o 
   2 -12   2      761.56      767.81     25.12 o 
   3 -12   2      129.82      131.61      9.19 o 
   4 -12   2      700.18      663.17     28.65 o 
  -7 -11   2      181.27      167.06      8.81 o 
  -6 -11   2      577.30      573.62     20.48 o 
  -5 -11   2        2.67        0.96      3.25 o 
  -4 -11   2      326.63      338.22     17.57 o 
  -3 -11   2       21.58       24.52      6.30 o 
  -2 -11   2      442.35      456.97     23.02 o 
  -1 -11   2      730.46      762.85     73.47 o 
   0 -11   2      554.21      536.20     52.95 o 
   1 -11   2      334.40      361.71     30.50 o 
   2 -11   2       34.15       27.75     10.76 o 
   3 -11   2      731.32      744.50     71.62 o 
   4 -11   2       72.03       87.02      9.49 o 
   5 -11   2      552.69      565.57     32.20 o 
   6 -11   2      771.58      791.51     35.14 o 
  -8 -10   2      448.89      460.66     24.69 o 
  -7 -10   2      470.70      467.25     19.95 o 
  -6 -10   2      193.76      186.91     13.53 o 
  -5 -10   2      499.44      530.87     24.76 o 
  -4 -10   2       17.77       15.56      4.56 o 
  -3 -10   2     1089.73     1188.33     42.25 o 
  -2 -10   2     1225.93     1260.97     44.88 o 
  -1 -10   2      635.46      681.97     32.02 o 
   0 -10   2      377.97      428.66     40.45 o 
   1 -10   2      554.89      552.36     41.76 o 
   2 -10   2      196.64      213.24     26.36 o 
   3 -10   2       72.89       73.15     16.15 o 
   4 -10   2       23.76       19.42      9.50 o 
   5 -10   2      129.70      140.74     13.17 o 
   6 -10   2      434.43      448.96     21.02 o 
   7 -10   2     1090.07     1059.93    115.96 o 
  -9  -9   2      280.31      328.28     21.37 o 
  -8  -9   2      607.41      658.66     39.83 o 
  -7  -9   2      424.18      427.52     21.75 o 
  -6  -9   2     1415.21     1444.88     45.85 o 
  -5  -9   2      682.07      718.45     28.44 o 
  -4  -9   2     1481.83     1664.79     51.16 o 
  -3  -9   2      314.36      324.44     17.34 o 
  -2  -9   2      927.62      965.86     39.72 o 
  -1  -9   2     1424.39     1405.01     50.23 o 
   0  -9   2      234.78      252.24     19.91 o 
   1  -9   2     2103.41     2254.77    265.48 o 
   2  -9   2      483.65      517.44     42.95 o 
   3  -9   2      985.93      914.90     58.88 o 
   4  -9   2       24.08       30.58     13.11 o 
   5  -9   2      182.76      192.78     14.00 o 
   6  -9   2      330.47      351.45     18.50 o 
   7  -9   2      168.79      173.79     11.98 o 
   8  -9   2      717.88      765.59     25.16 o 
 -10  -8   2      430.13      470.26     25.35 o 
  -9  -8   2       86.27       95.19     13.73 o 
  -8  -8   2      284.84      335.75     25.08 o 
  -7  -8   2      953.77      963.77     30.81 o 
  -6  -8   2      100.81      112.84     10.20 o 
  -5  -8   2      769.06      784.01     43.07 o 
  -4  -8   2      594.14      619.96     24.97 o 
  -3  -8   2      526.04      573.53     24.05 o 
  -2  -8   2     2630.90     2653.76     76.09 o 
  -1  -8   2       21.24       16.97      6.04 o 
   0  -8   2     1559.94     1731.50    124.15 o 
   1  -8   2       31.32       36.14      8.40 o 
   2  -8   2     1905.33     1982.30     92.51 o 
   3  -8   2     1176.16     1227.88     70.15 o 
   4  -8   2     1602.02     1554.00     45.48 o 
   5  -8   2      474.80      519.55     29.88 o 
   6  -8   2      340.06      324.73     19.82 o 
   7  -8   2      436.00      472.57     26.56 o 
   8  -8   2       83.50      104.73     10.33 o 
   9  -8   2      368.06      405.43     16.57 o 
 -11  -7   2      313.87      365.90     20.83 o 
 -10  -7   2        5.84       -1.44     11.75 o 
  -9  -7   2      368.69      380.96     31.91 o 
  -8  -7   2       32.77       26.32      7.70 o 
  -7  -7   2      384.58      369.49     18.67 o 
  -6  -7   2     1087.20     1018.41     33.19 o 
  -5  -7   2      140.15      150.56     12.29 o 
  -4  -7   2     1771.02     2052.03     87.43 o 
  -3  -7   2     3894.74     4253.93    146.82 o 
  -2  -7   2     1108.24     1321.58     66.68 o 
  -1  -7   2      998.63      964.37     54.41 o 
   0  -7   2       17.77       43.94     10.99 o 
   1  -7   2      255.81      224.42     23.27 o 
   2  -7   2       25.88       13.27      7.55 o 
   3  -7   2      575.71      574.04     45.13 o 
   4  -7   2      450.61      481.97     20.31 o 
   5  -7   2      536.34      499.77     24.84 o 
   6  -7   2      635.50      607.57     35.11 o 
   7  -7   2       54.41       41.13     11.43 o 
   8  -7   2      466.04      430.33     23.70 o 
   9  -7   2       26.07       26.04      5.81 o 
  10  -7   2      549.60      636.50     26.86 o 
 -11  -6   2       25.64       23.91      4.71 o 
 -10  -6   2      257.99      245.47     15.79 o 
  -9  -6   2      177.68      151.43     11.52 o 
  -8  -6   2      226.83      168.59     15.98 o 
  -7  -6   2     2218.14     2010.04    195.34 o 
  -6  -6   2      898.20      811.45     74.46 o 
  -5  -6   2     1443.83     1494.81     49.81 o 
  -4  -6   2      205.82      198.89     16.36 o 
  -3  -6   2     1481.48     1622.94     76.56 o 
  -2  -6   2     3773.27     4003.50    138.86 o 
  -1  -6   2     1203.38     1153.94     58.45 o 
   0  -6   2     3983.76     3863.21    128.75 o 
   1  -6   2       31.81       19.54      5.90 o 
   2  -6   2     1534.71     1240.86     40.71 o 
   3  -6   2      652.95      515.99     25.09 o 
   4  -6   2      703.46      818.79     47.76 o 
   5  -6   2      674.60      662.37     28.20 o 
   6  -6   2       85.08       93.80     21.85 o 
   7  -6   2     1534.52     1337.18     38.68 o 
   8  -6   2        0.84       -0.51      5.94 o 
   9  -6   2      618.26      608.38     22.24 o 
  10  -6   2       40.43       43.76     12.51 o 
  11  -6   2      204.90      268.36     15.70 o 
 -12  -5   2        3.32       15.43      6.05 o 
 -11  -5   2      621.64      591.95     34.82 o 
 -10  -5   2       75.55       79.53      9.97 o 
  -9  -5   2      574.57      507.06     59.80 o 
  -8  -5   2      953.17      774.15     48.43 o 
  -7  -5   2       39.62       37.76     11.45 o 
  -6  -5   2     3325.08     3011.68    110.74 o 
  -5  -5   2     1769.59     1803.65    108.99 o 
  -4  -5   2     1969.75     1995.19    242.36 o 
  -3  -5   2       15.81       44.03      8.29 o 
  -2  -5   2     1138.58     1483.74     48.11 o 
  -1  -5   2     2744.81     2921.28    105.16 o 
   0  -5   2       53.62       56.14     12.52 o 
   1  -5   2     6818.77     5910.46    164.83 o 
   2  -5   2     1110.30      876.48     30.20 o 
   3  -5   2     2748.46     2487.66    111.44 o 
   4  -5   2     1237.94     1139.88     62.66 o 
   5  -5   2     2866.06     2829.25    102.78 o 
   6  -5   2     1749.75     1687.92     78.95 o 
   7  -5   2       94.32       91.82      8.37 o 
   8  -5   2     1168.40     1162.06     37.91 o 
   9  -5   2      132.30      115.88     10.51 o 
  10  -5   2      656.25      637.56     26.72 o 
  11  -5   2      145.33      156.71     11.26 o 
 -12  -4   2      416.87      439.74     27.33 o 
 -11  -4   2      101.77      102.01     15.97 o 
 -10  -4   2      963.90      943.64     80.87 o 
  -9  -4   2     1105.52      902.98     37.37 o 
  -8  -4   2       96.76       61.14     14.31 o 
  -7  -4   2     1049.53      928.69     52.74 o 
  -6  -4   2      495.41      476.33     23.01 o 
  -5  -4   2     5422.42     4882.73    398.77 o 
  -4  -4   2      335.60      256.06     23.03 o 
  -3  -4   2     1159.44     1560.33     74.08 o 
  -2  -4   2      197.57      207.00     19.84 o 
  -1  -4   2     1884.46     2505.20    414.08 o 
   0  -4   2    14601.18    12406.99    323.79 o 
   1  -4   2     2111.11     1907.45     42.61 o 
   2  -4   2     4872.65     4406.93     70.99 o 
   3  -4   2     1945.25     1910.81     46.89 o 
   4  -4   2      116.06      155.71      9.20 o 
   5  -4   2     1079.90     1083.34     36.05 o 
   6  -4   2      543.72      477.58     37.46 o 
   7  -4   2     1837.40     1957.47    109.61 o 
   8  -4   2      307.12      311.69     18.50 o 
   9  -4   2     1307.55     1248.17     41.46 o 
  10  -4   2      943.37      853.66     47.32 o 
  11  -4   2      503.52      504.09     24.95 o 
  12  -4   2      985.81     1084.80     48.25 o 
 -12  -3   2       51.21       59.09     12.29 o 
 -11  -3   2      229.83      214.42     23.91 o 
 -10  -3   2      418.88      373.23     32.91 o 
  -9  -3   2      125.69      142.25     24.14 o 
  -8  -3   2      485.34      473.53     36.30 o 
  -7  -3   2       35.01       30.61     10.63 o 
  -6  -3   2      398.26      387.52     15.56 o 
  -5  -3   2     1970.91     2012.45     50.15 o 
  -4  -3   2       73.74       99.27      8.48 o 
  -3  -3   2    10217.38    12537.61    338.91 o 
  -2  -3   2     5360.04     6347.83    192.23 o 
  -1  -3   2     3628.28     4341.81    354.90 o 
   0  -3   2      681.70      640.75     58.70 o 
   1  -3   2     4483.22     4495.88    142.85 o 
   2  -3   2     5408.79     5774.95     86.79 o 
   3  -3   2      119.55      143.37     14.05 o 
   4  -3   2     1417.00     1409.43     68.69 o 
   5  -3   2       53.64       43.27     10.19 o 
   6  -3   2     2181.02     2005.94     82.56 o 
   7  -3   2       44.50       52.03      8.23 o 
   8  -3   2      299.26      299.40     14.35 o 
   9  -3   2      122.80      119.26     12.45 o 
  10  -3   2      501.20      452.30     23.90 o 
  11  -3   2      411.43      474.84     22.61 o 
  12  -3   2       33.94       31.54     11.38 o 
 -12  -2   2      196.43      174.41     19.24 o 
 -11  -2   2       22.39       31.96      8.06 o 
 -10  -2   2      440.91      368.55     34.19 o 
  -9  -2   2      263.96      255.07     28.07 o 
  -8  -2   2       29.69       33.50      8.04 o 
  -7  -2   2     1169.72      985.25     33.77 o 
  -6  -2   2       13.22       14.17      4.40 o 
  -5  -2   2     2834.71     2989.96    111.40 o 
  -4  -2   2     2778.76     3140.32    103.86 o 
  -3  -2   2      467.89      420.14     18.16 o 
  -2  -2   2     9455.28    11089.42    360.55 o 
  -1  -2   2      637.70      584.72     63.75 o 
   0  -2   2     2817.51     3111.70     58.87 o 
   1  -2   2       71.52       84.43      4.29 o 
   2  -2   2     2013.18     2071.11     93.21 o 
   3  -2   2     3297.71     3390.59     73.36 o 
   4  -2   2     8387.45     9124.21    163.73 o 
   5  -2   2     7355.87     6738.06    209.24 o 
   6  -2   2      650.97      600.69     23.49 o 
   7  -2   2      816.85      825.57     50.73 o 
   8  -2   2       22.55        8.21      4.46 o 
   9  -2   2     1055.70      958.02     35.29 o 
  10  -2   2        8.84       14.52      8.72 o 
  11  -2   2       75.47       85.65     10.28 o 
  12  -2   2       83.24       96.11     16.65 o 
 -12  -1   2       55.24       53.13      8.76 o 
 -11  -1   2     1003.59      903.59     37.60 o 
 -10  -1   2      546.88      498.90     28.41 o 
  -9  -1   2      889.36      816.32     36.26 o 
  -8  -1   2     1016.16     1047.72     67.29 o 
  -7  -1   2      339.24      326.84     17.61 o 
  -6  -1   2     2653.13     2323.52     54.99 o 
  -5  -1   2       24.28       19.68      3.35 o 
  -4  -1   2     4242.70     4078.90    119.19 o 
  -3  -1   2     1382.90     1577.21     26.95 o 
  -2  -1   2      745.38      764.06     11.64 o 
  -1  -1   2      817.90      915.41     18.02 o 
   0  -1   2      347.51      368.43     11.43 o 
   1  -1   2     1218.87     1248.20     29.54 o 
   2  -1   2      854.86      925.31     20.33 o 
   3  -1   2     4255.20     4053.78    130.54 o 
   4  -1   2    14686.77    14014.84    299.96 o 
   5  -1   2     3424.84     3365.75     65.57 o 
   6  -1   2     5218.60     4898.14    164.48 o 
   7  -1   2        1.50        8.65      6.10 o 
   8  -1   2     1928.02     2127.71     44.69 o 
   9  -1   2      626.88      559.03     26.83 o 
  10  -1   2      678.22      681.20     26.17 o 
  11  -1   2       69.46       78.54     17.30 o 
  12  -1   2       54.54       35.52     12.66 o 
  13  -1   2      190.82      214.71     22.22 o 
 -12   0   2      816.65      786.15     59.34 o 
 -11   0   2      321.73      300.65     21.34 o 
 -10   0   2     1917.17     1842.50     60.01 o 
  -9   0   2     1533.33     1347.69     78.76 o 
  -8   0   2      160.37      172.37     16.00 o 
  -7   0   2     2056.40     1977.49     51.98 o 
  -6   0   2      111.69      106.95      8.03 o 
  -5   0   2     1254.05     1030.42     32.49 o 
  -4   0   2     1998.37     1939.35     37.48 o 
  -3   0   2     1748.69     1786.10     96.71 o 
  -2   0   2     1226.70     1569.51     94.31 o 
  -1   0   2      187.05      270.52      5.23 o 
   0   0   2    22979.58    23703.28    681.49 o 
   1   0   2      421.82      470.16     16.59 o 
   2   0   2     4242.70     4390.11    142.07 o 
   3   0   2      780.90      744.72     35.08 o 
   4   0   2    11888.85    11931.15    253.83 o 
   5   0   2     2392.86     2261.95     96.87 o 
   6   0   2      217.66      204.72      9.48 o 
   7   0   2     1455.86     1249.30     38.31 o 
   8   0   2     1884.39     1833.50     47.16 o 
   9   0   2     1196.67     1131.69     44.30 o 
  10   0   2     1406.75     1246.80     56.19 o 
  11   0   2      589.44      605.49     67.62 o 
  12   0   2      392.75      429.43     36.64 o 
  13   0   2       10.29        9.02      8.68 o 
 -12   1   2       45.09       42.00     10.33 o 
 -11   1   2      804.73      842.73     39.62 o 
 -10   1   2      459.84      450.04     27.33 o 
  -9   1   2       25.56       33.26      6.90 o 
  -8   1   2     1603.24     1598.12     43.21 o 
  -7   1   2      400.91      436.65     20.78 o 
  -6   1   2     4269.24     3468.53     71.24 o 
  -5   1   2     2529.75     2362.72     56.27 o 
  -4   1   2       80.30       82.19      9.26 o 
  -3   1   2     1657.96     1600.67     30.86 o 
  -2   1   2      737.26      676.03     16.40 o 
  -1   1   2    20775.15    21281.98    606.41 o 
   0   1   2       16.62       91.61      2.32 o 
   1   1   2    40348.09    43910.08   4194.23 o 
   2   1   2     2357.60     2524.16    116.43 o 
   3   1   2     2617.95     2767.75     52.39 o 
   4   1   2     5094.09     4580.35    196.51 o 
   5   1   2     1409.48     1276.59     30.29 o 
   6   1   2     2664.18     2323.37     59.53 o 
   7   1   2     4505.22     4124.90    157.74 o 
   8   1   2     2269.72     2195.52     49.09 o 
   9   1   2     1730.57     1725.31    178.32 o 
  10   1   2      777.85      705.42     35.06 o 
  11   1   2     1267.69     1172.20     61.31 o 
  12   1   2       24.93       24.51     10.05 o 
  13   1   2      183.32      179.71     21.42 o 
 -12   2   2      189.18      207.83     24.22 o 
 -11   2   2      155.58      158.18     30.56 o 
 -10   2   2        7.67       20.84      8.99 o 
  -9   2   2      174.33      182.17     14.16 o 
  -8   2   2      561.70      597.81     23.20 o 
  -7   2   2     1412.12     1425.41    118.60 o 
  -6   2   2     1799.23     1730.12     43.34 o 
  -5   2   2     3997.69     4026.93    142.57 o 
  -4   2   2      926.95      958.33     38.60 o 
  -3   2   2      162.94      162.76      4.72 o 
  -2   2   2    34026.33    34140.14    472.52 o 
  -1   2   2      187.59      252.82     14.19 o 
   0   2   2     8019.77     8563.82    320.50 o 
   1   2   2      579.02      680.70     22.65 o 
   2   2   2       75.79       58.57      2.79 o 
   3   2   2    13114.56    14387.40    170.99 o 
   4   2   2     2305.21     2297.76     32.30 o 
   5   2   2     5980.46     5591.23    182.64 o 
   6   2   2      831.26     1073.88     28.52 o 
   7   2   2     2679.95     2504.95    117.97 o 
   8   2   2      139.09      163.87     11.85 o 
   9   2   2      981.49      866.15     37.38 o 
  10   2   2      983.69      856.88     64.37 o 
  11   2   2       54.16       48.34     14.23 o 
  12   2   2      227.33      206.45     16.60 o 
  13   2   2       19.97       16.12      5.44 o 
 -12   3   2       30.82       26.13      9.69 o 
 -11   3   2      267.25      260.84     30.23 o 
 -10   3   2      367.21      319.36     23.91 o 
  -9   3   2      656.06      662.61     21.28 o 
  -8   3   2     1405.32     1378.54     42.93 o 
  -7   3   2        0.12       -2.99      4.09 o 
  -6   3   2     2527.37     1842.20    490.05 o 
  -5   3   2     2307.71     2580.86    201.20 o 
  -4   3   2     1447.35     1296.12     64.02 o 
  -3   3   2     1337.43     1498.60     48.91 o 
  -2   3   2      843.11      937.23     15.26 o 
  -1   3   2      138.35      272.74     32.09 o 
   0   3   2      155.45      187.56     20.15 o 
   1   3   2     1990.46     2081.83     46.33 o 
   2   3   2       32.98       43.21      5.84 o 
   3   3   2    11888.88    12920.26    615.25 o 
   4   3   2     3871.88     4165.02     84.17 o 
   5   3   2     5243.21     5208.96    114.93 o 
   6   3   2     4042.09     3777.25     83.91 o 
   7   3   2      575.24      462.44     98.74 o 
   8   3   2     1459.74     1537.37     71.50 o 
   9   3   2      258.10      221.73     26.29 o 
  10   3   2      186.72      169.95     16.83 o 
  11   3   2      408.09      326.97     31.30 o 
  12   3   2        0.37        3.10      4.80 o 
  13   3   2      387.77      415.31     19.46 o 
 -12   4   2      532.82      668.91     39.11 o 
 -11   4   2      217.22      222.37     27.82 o 
 -10   4   2      854.11      908.70     36.79 o 
  -9   4   2      817.84      782.37     27.01 o 
  -8   4   2      552.30      548.31     20.42 o 
  -7   4   2      732.83      724.80     22.96 o 
  -6   4   2      271.19      252.05     22.66 o 
  -5   4   2     1777.96     1657.18     44.22 o 
  -4   4   2    10998.63     9845.62    215.38 o 
  -3   4   2       24.87       27.03      3.46 o 
  -2   4   2    20985.66    20283.85   1418.30 o 
  -1   4   2      866.42     1277.93     43.88 o 
   0   4   2     5558.61     5807.92    281.02 o 
   1   4   2      293.18      358.66     74.59 o 
   2   4   2     1860.24     1633.68     54.75 o 
   3   4   2     1671.31     1702.89     52.29 o 
   4   4   2     2726.63     2735.49     75.04 o 
   5   4   2     2987.75     3155.76     81.65 o 
   6   4   2      581.23      637.14     59.75 o 
   7   4   2     2270.62     2066.59     77.60 o 
   8   4   2      539.38      615.10     57.93 o 
   9   4   2      171.99      167.75     17.92 o 
  10   4   2     1414.29     1307.57     46.45 o 
  11   4   2       36.47       29.42     11.35 o 
  12   4   2      394.60      417.79     22.23 o 
  13   4   2        2.44       -5.18      5.88 o 
 -11   5   2      342.09      379.43     32.86 o 
 -10   5   2      686.88      715.03     34.73 o 
  -9   5   2      236.58      226.63     13.17 o 
  -8   5   2      707.98      681.33     23.58 o 
  -7   5   2      733.38      678.79     23.04 o 
  -6   5   2     2478.42     2681.12     63.28 o 
  -5   5   2      784.31      650.67     37.87 o 
  -4   5   2     1159.58     1012.60     33.91 o 
  -3   5   2     2639.35     2430.58     59.05 o 
  -2   5   2      448.08      415.49     73.63 o 
  -1   5   2     4546.20     5421.85    147.39 o 
   0   5   2      739.15     1033.97     43.27 o 
   1   5   2     1711.15     1830.05     39.19 o 
   2   5   2     2396.56     2385.33     87.40 o 
   3   5   2      503.49      542.26     43.59 o 
   4   5   2     4515.16     4689.74    438.66 o 
   5   5   2       25.27       17.85      5.20 o 
   6   5   2     6547.14     5890.15    334.19 o 
   7   5   2     2564.38     2057.32     82.58 o 
   8   5   2     1901.83     1644.96     75.37 o 
   9   5   2     3974.41     3292.37    120.22 o 
  10   5   2      480.89      434.73     68.76 o 
  11   5   2      397.47      385.81     28.29 o 
  12   5   2       36.02       34.87      6.73 o 
 -11   6   2      172.81      168.54     19.95 o 
 -10   6   2       75.40       98.14     10.36 o 
  -9   6   2      415.06      429.93     17.79 o 
  -8   6   2       75.85       73.74      8.57 o 
  -7   6   2     1217.39     1180.99     31.76 o 
  -6   6   2     3031.23     3069.71     62.45 o 
  -5   6   2     1026.53      899.51     35.56 o 
  -4   6   2      260.20      316.32     85.31 o 
  -3   6   2      126.08       95.96     10.42 o 
  -2   6   2      254.63      240.85     22.84 o 
  -1   6   2     1543.34     1995.46     69.06 o 
   0   6   2      123.26      175.77     17.16 o 
   1   6   2     3322.09     3991.78     89.76 o 
   2   6   2       21.34       67.38     26.82 o 
   3   6   2     2969.70     2704.06    160.48 o 
   4   6   2      188.21      201.64     19.62 o 
   5   6   2     7206.57     5818.59    428.32 o 
   6   6   2      572.13      483.34     24.78 o 
   7   6   2     1276.44     1221.61     62.19 o 
   8   6   2     1475.90     1404.86     68.86 o 
   9   6   2      955.60      811.50     50.09 o 
  10   6   2      939.40      828.34    162.40 o 
  11   6   2       31.08       23.87      6.04 o 
  12   6   2      268.38      281.98     14.67 o 
 -10   7   2      207.30      223.69     13.17 o 
  -9   7   2       79.28       92.29      8.25 o 
  -8   7   2      182.28      193.59     12.28 o 
  -7   7   2       41.21       32.84      6.09 o 
  -6   7   2     1382.28     1350.57     55.55 o 
  -5   7   2      335.81      348.52     17.44 o 
  -4   7   2     1137.01     1018.06     76.06 o 
  -3   7   2      142.62      148.43     22.24 o 
  -2   7   2      319.92      342.79     66.63 o 
  -1   7   2      550.38      565.15     36.33 o 
   0   7   2     3599.22     4148.08    251.33 o 
   1   7   2     6144.31     7324.95    171.22 o 
   2   7   2     1703.77     2015.77    185.79 o 
   3   7   2     1634.37     1635.54     69.61 o 
   4   7   2     1376.10     1590.18     75.97 o 
   5   7   2       36.87       35.68      9.94 o 
   6   7   2      279.98      324.33     29.65 o 
   7   7   2        7.08       15.86     11.07 o 
   8   7   2      237.25      245.39     27.23 o 
   9   7   2      519.01      521.85     39.03 o 
  10   7   2      210.51      163.53     21.01 o 
  11   7   2      309.93      345.01     18.67 o 
  12   7   2        3.18        3.21      5.13 o 
 -10   8   2       54.74       65.39     10.34 o 
  -9   8   2      267.81      272.83     13.33 o 
  -8   8   2       56.32       55.97      6.74 o 
  -7   8   2      814.33      759.84     27.53 o 
  -6   8   2       64.57       53.37      7.67 o 
  -5   8   2      975.77      961.45     31.90 o 
  -4   8   2     1553.29     1593.45     44.72 o 
  -3   8   2      434.16      466.69     21.98 o 
  -2   8   2     3318.65     3296.77    218.54 o 
  -1   8   2      653.79      742.32     44.40 o 
   0   8   2     7512.81     8354.70    234.93 o 
   1   8   2      291.99      337.74     27.62 o 
   2   8   2     6083.00     7194.49    407.08 o 
   3   8   2     1703.96     1915.30     85.09 o 
   4   8   2      184.48      187.81     16.90 o 
   5   8   2     1332.39     1475.13     68.11 o 
   6   8   2      182.61      214.10     24.32 o 
   7   8   2     1876.51     1831.62     80.61 o 
   8   8   2      560.46      538.33     28.80 o 
   9   8   2      223.69      246.94     25.80 o 
  10   8   2      407.85      405.89     30.08 o 
  11   8   2        2.48        2.77      3.85 o 
  -9   9   2       72.26       64.44      8.20 o 
  -8   9   2      241.05      263.27     10.30 o 
  -7   9   2      254.49      263.29     12.66 o 
  -6   9   2      452.56      502.60     18.26 o 
  -5   9   2     1396.68     1315.33     34.91 o 
  -4   9   2      857.13      896.15     31.15 o 
  -3   9   2     4003.06     4235.73    104.40 o 
  -2   9   2      256.89      335.17     20.08 o 
  -1   9   2     2102.98     2314.78     68.89 o 
   0   9   2      209.81      260.73     19.71 o 
   1   9   2     1049.47     1149.91     61.26 o 
   2   9   2      819.29      909.81     37.07 o 
   3   9   2       35.61       47.55      8.92 o 
   4   9   2     1270.18     1469.76    105.48 o 
   5   9   2       10.19       14.73      8.40 o 
   6   9   2     2038.71     2066.21     85.30 o 
   7   9   2      524.72      517.67     27.16 o 
   8   9   2      863.32      910.24     74.05 o 
   9   9   2      504.77      527.50     23.97 o 
  10   9   2       79.43       81.34      9.12 o 
  11   9   2      738.55      732.30     31.93 o 
  -8  10   2       60.07       48.11      7.22 o 
  -7  10   2      298.11      346.17     14.26 o 
  -6  10   2      212.65      209.82     12.02 o 
  -5  10   2      228.88      246.97     13.48 o 
  -4  10   2     1012.04     1004.45     32.79 o 
  -3  10   2       23.40       22.40      6.27 o 
  -2  10   2      937.56      976.13     34.44 o 
  -1  10   2     1496.28     1480.14     91.87 o 
   0  10   2     1091.04     1052.92     42.11 o 
   1  10   2     1065.76     1162.84     45.85 o 
   2  10   2      272.56      308.00     31.18 o 
   3  10   2     2868.11     2976.09    110.62 o 
   4  10   2      652.50      660.04     29.80 o 
   5  10   2     1122.24     1161.51     40.93 o 
   6  10   2      261.61      258.09     18.33 o 
   7  10   2     1991.92     1973.24     64.16 o 
   8  10   2      533.89      529.71     19.92 o 
   9  10   2       73.34       57.17      5.77 o 
  10  10   2      517.96      519.19     19.16 o 
  -7  11   2        6.89        6.02     11.11 o 
  -6  11   2       94.92      100.87     15.74 o 
  -5  11   2       51.13       56.70     13.93 o 
  -4  11   2       51.43       52.06      8.24 o 
  -3  11   2       95.89       93.71     16.71 o 
  -2  11   2       36.81       27.33     11.13 o 
  -1  11   2      347.77      350.26     22.45 o 
   0  11   2     1411.60     1611.14    239.05 o 
   1  11   2      262.69      246.21     18.91 o 
   2  11   2     3269.23     3426.00     70.03 o 
   3  11   2       45.63       34.21      7.82 o 
   4  11   2     1729.43     1633.61     51.42 o 
   5  11   2       82.49       81.46      6.98 o 
   6  11   2      533.26      504.88     19.41 o 
   7  11   2      391.88      393.78     16.06 o 
   8  11   2       19.62       10.09      3.47 o 
   9  11   2      423.25      408.22     16.06 o 
  -6  12   2      360.69      344.04     14.83 o 
  -5  12   2      153.73      182.91     17.51 o 
  -4  12   2      287.23      326.65     25.61 o 
  -3  12   2      188.82      201.22     14.75 o 
  -2  12   2      875.86      979.14     51.01 o 
  -1  12   2       21.02       19.18      9.90 o 
   0  12   2     1287.18     1316.32     57.30 o 
   1  12   2      234.47      247.32     13.85 o 
   2  12   2     1051.49     1010.74     29.71 o 
   3  12   2     1728.52     1660.57     50.41 o 
   4  12   2       54.89       64.10      7.19 o 
   5  12   2      258.29      277.83     14.49 o 
   6  12   2       96.18      114.45      6.60 o 
   7  12   2      155.25      150.06      7.99 o 
   8  12   2      366.64      372.64     13.69 o 
  -5  13   2     1072.42     1038.89     37.09 o 
  -4  13   2      182.19      181.26     10.30 o 
  -3  13   2     1168.45     1209.35     53.88 o 
  -2  13   2        1.15        5.02      3.69 o 
  -1  13   2      897.36      901.83     30.17 o 
   0  13   2      126.47      112.40     15.01 o 
   1  13   2      657.85      628.80     36.56 o 
   2  13   2      579.47      628.31     21.26 o 
   3  13   2       13.55       14.58      3.83 o 
   4  13   2      712.88      687.53     42.78 o 
   5  13   2      204.29      237.76     13.50 o 
   6  13   2      746.56      732.43     32.59 o 
   7  13   2      342.53      326.92     17.13 o 
  -2  14   2      366.79      329.17     17.17 o 
  -1  14   2      348.06      337.26     19.73 o 
   0  14   2      246.35      259.94     18.10 o 
   1  14   2     1072.37      992.43     40.36 o 
   2  14   2        4.38        3.81      4.61 o 
   3  14   2      487.71      484.06     26.32 o 
   4  14   2      174.75      155.73     11.48 o 
  -4 -12   3        3.96        5.72      3.92 o 
  -3 -12   3      767.00      799.47     33.96 o 
  -2 -12   3       46.74       45.65      5.57 o 
  -1 -12   3      269.20      287.70     13.55 o 
   0 -12   3      179.61      173.42     15.94 o 
   1 -12   3       39.64       43.21      8.78 o 
   2 -12   3      504.22      534.32     27.56 o 
   3 -12   3       87.27       89.16      9.56 o 
  -6 -11   3      509.79      435.97     22.96 o 
  -5 -11   3       22.17       13.53     12.73 o 
  -4 -11   3      684.54      637.50     34.90 o 
  -3 -11   3        3.06       -0.98      4.11 o 
  -2 -11   3      643.82      681.14     26.96 o 
  -1 -11   3      338.43      330.32     18.50 o 
   0 -11   3       51.71       42.65      7.49 o 
   1 -11   3      397.07      417.27     30.98 o 
   2 -11   3       27.48       32.61      6.40 o 
   3 -11   3      654.99      720.32     26.71 o 
   4 -11   3       81.91       95.53      8.87 o 
   5 -11   3      164.21      148.56     14.03 o 
  -8 -10   3      402.21      398.28     19.56 o 
  -7 -10   3      665.10      747.74     23.75 o 
  -6 -10   3       54.48       58.07      7.07 o 
  -5 -10   3      445.52      471.72     25.64 o 
  -4 -10   3       26.37       28.20      6.64 o 
  -3 -10   3     1243.61     1187.15     46.33 o 
  -2 -10   3      639.16      662.58     29.95 o 
  -1 -10   3      559.05      548.30     27.67 o 
   0 -10   3     1023.31      985.57     57.47 o 
   1 -10   3        4.69        2.14      5.31 o 
   2 -10   3     1794.08     1751.18     54.06 o 
   3 -10   3        4.20       13.56      5.98 o 
   4 -10   3      253.43      259.09     17.96 o 
   5 -10   3       10.48       15.80      6.08 o 
   6 -10   3       19.68       23.66      9.25 o 
   7 -10   3      217.06      212.08     19.07 o 
  -9  -9   3      263.60      290.83     17.17 o 
  -8  -9   3      324.37      326.52     22.51 o 
  -7  -9   3       12.70       15.36      4.85 o 
  -6  -9   3      446.86      429.28     22.22 o 
  -5  -9   3       19.77       20.74      6.68 o 
  -4  -9   3      315.86      299.57     20.03 o 
  -3  -9   3      251.89      275.31     15.81 o 
  -2  -9   3     1061.60      960.24     39.36 o 
  -1  -9   3     1485.42     1595.35     86.39 o 
   0  -9   3      419.01      410.49     47.70 o 
   1  -9   3     1866.87     2083.55    187.70 o 
   2  -9   3      125.78      120.21     21.27 o 
   3  -9   3      765.16      735.34     51.28 o 
   4  -9   3      357.06      416.83     36.94 o 
   5  -9   3       88.66      100.65     12.92 o 
   6  -9   3       75.27       82.35     13.79 o 
   7  -9   3       34.06       37.33      7.40 o 
   8  -9   3      308.13      331.57     17.28 o 
  -9  -8   3       55.74       54.28     10.23 o 
  -8  -8   3      224.51      216.14     21.25 o 
  -7  -8   3      401.25      439.97     39.67 o 
  -6  -8   3      128.61      131.41     10.84 o 
  -5  -8   3     1414.55     1461.30     77.07 o 
  -4  -8   3       72.11       78.75     11.23 o 
  -3  -8   3     1760.50     1915.16     53.40 o 
  -2  -8   3      100.53      106.82     10.78 o 
  -1  -8   3      995.01      949.23     40.53 o 
   0  -8   3      208.23      227.97     19.19 o 
   1  -8   3        1.71        5.21      6.98 o 
   2  -8   3      580.78      531.32     44.24 o 
   3  -8   3      573.11      590.64     47.38 o 
   4  -8   3      681.95      693.37     51.71 o 
   5  -8   3     1670.24     1740.50    149.32 o 
   6  -8   3     1059.94     1045.19     44.16 o 
   7  -8   3      398.88      383.22     24.58 o 
   8  -8   3       38.80       35.75      8.01 o 
   9  -8   3      231.32      257.40     12.14 o 
 -10  -7   3      161.07      152.97     14.13 o 
  -9  -7   3      417.20      446.98     30.49 o 
  -8  -7   3      671.87      686.75     43.12 o 
  -7  -7   3      819.44      791.11     35.25 o 
  -6  -7   3     1278.01     1204.51     36.41 o 
  -5  -7   3      355.33      335.72     18.20 o 
  -4  -7   3     3060.74     3183.71    172.13 o 
  -3  -7   3     1137.67     1188.04     52.84 o 
  -2  -7   3     1373.17     1461.41     51.15 o 
  -1  -7   3      859.58      943.31     39.39 o 
   0  -7   3      134.38      156.12     15.47 o 
   1  -7   3     2558.91     2387.82    100.65 o 
   2  -7   3      304.70      291.49     31.21 o 
   3  -7   3     1773.07     1711.56     85.00 o 
   4  -7   3      821.33      801.25     38.69 o 
   5  -7   3     1700.74     1563.75     57.59 o 
   6  -7   3     1412.30     1210.29     51.63 o 
   7  -7   3      532.80      467.64     24.25 o 
   8  -7   3      585.35      556.54     25.10 o 
   9  -7   3       75.78       71.62     12.20 o 
  10  -7   3      225.51      255.51     15.58 o 
 -11  -6   3       74.43       84.68     10.93 o 
 -10  -6   3      542.27      596.29     60.82 o 
  -9  -6   3      307.98      333.63     19.54 o 
  -8  -6   3      446.46      471.43     37.38 o 
  -7  -6   3      638.16      578.63     29.71 o 
  -6  -6   3       39.34       34.30      6.68 o 
  -5  -6   3      580.15      618.83     25.25 o 
  -4  -6   3      771.34      781.95     28.60 o 
  -3  -6   3     1104.25     1335.52     69.57 o 
  -2  -6   3     5589.44     6843.06    212.06 o 
  -1  -6   3     1680.06     1752.21     78.11 o 
   0  -6   3     2853.33     2531.14     98.37 o 
   1  -6   3       66.62       86.00     15.15 o 
   2  -6   3     1771.49     1360.33     65.50 o 
   3  -6   3      188.51      137.08     20.46 o 
   4  -6   3     1119.05     1130.12     45.24 o 
   5  -6   3      600.84      625.04     52.27 o 
   6  -6   3        5.30       12.49      9.55 o 
   7  -6   3      495.96      450.48     24.53 o 
   8  -6   3      222.55      213.57     16.75 o 
   9  -6   3      546.32      521.00     29.72 o 
  10  -6   3       66.86       70.64     10.89 o 
  11  -6   3      180.18      208.07     13.03 o 
 -11  -5   3      354.30      401.92     25.88 o 
 -10  -5   3       38.78       41.43      7.08 o 
  -9  -5   3      437.89      440.90     24.09 o 
  -8  -5   3     2221.23     1923.82    176.72 o 
  -7  -5   3        1.57        2.82      5.48 o 
  -6  -5   3      551.79      559.84     28.35 o 
  -5  -5   3       30.91       45.17     11.74 o 
  -4  -5   3     3418.25     3486.38    167.92 o 
  -3  -5   3      851.49     1084.94     62.53 o 
  -2  -5   3      466.04      476.09     38.14 o 
  -1  -5   3     1914.48     1833.26     79.18 o 
   0  -5   3     1472.36     1326.88     62.99 o 
   1  -5   3     1587.69     1355.64     47.99 o 
   2  -5   3        3.49       10.27      4.42 o 
   3  -5   3      376.97      287.59     16.95 o 
   4  -5   3      999.84      905.99     49.36 o 
   5  -5   3      107.81      118.76     14.60 o 
   6  -5   3      881.00      901.70     34.03 o 
   7  -5   3     1142.29     1089.65     38.38 o 
   8  -5   3      836.60      779.25     46.82 o 
   9  -5   3      450.92      417.96     19.08 o 
  10  -5   3      531.91      561.92     23.99 o 
  11  -5   3      127.98      141.24     13.37 o 
 -11  -4   3        2.69        2.92      6.34 o 
 -10  -4   3      176.83      154.54     13.50 o 
  -9  -4   3     1011.96      997.88     73.40 o 
  -8  -4   3      273.60      205.76     29.17 o 
  -7  -4   3     2006.95     1709.18    125.04 o 
  -6  -4   3      185.54      138.08     19.12 o 
  -5  -4   3     1210.58     1016.53     69.87 o 
  -4  -4   3      144.86      142.25     22.03 o 
  -3  -4   3      425.75      429.11     23.75 o 
  -2  -4   3      321.53      508.71     67.95 o 
  -1  -4   3     1413.61     1478.52     68.18 o 
   0  -4   3     1508.34     1335.11     60.43 o 
   1  -4   3       77.70       78.18      7.74 o 
   2  -4   3     1921.17     1944.01     79.03 o 
   3  -4   3     3323.34     3448.27     60.10 o 
   4  -4   3       62.34       72.59     12.63 o 
   5  -4   3     1808.22     1858.32     52.27 o 
   6  -4   3        9.66        4.88      4.77 o 
   7  -4   3     1513.40     1660.27     46.49 o 
   8  -4   3        8.55       -1.09      5.53 o 
   9  -4   3      560.47      610.64     26.51 o 
  10  -4   3       15.32       11.70      5.95 o 
  11  -4   3       29.90       31.61      7.69 o 
 -12  -3   3        7.36       13.20      4.41 o 
 -11  -3   3      503.41      453.63     32.93 o 
 -10  -3   3       10.30       36.82     12.08 o 
  -9  -3   3      413.49      399.04     31.04 o 
  -8  -3   3     1509.78     1203.18     44.41 o 
  -7  -3   3     1030.96      904.47     51.80 o 
  -6  -3   3     3029.20     3224.20    235.18 o 
  -5  -3   3      120.64      142.11     10.97 o 
  -4  -3   3     1161.32     1085.29     32.09 o 
  -3  -3   3      582.74      555.33     19.79 o 
  -2  -3   3     1049.11     1572.85    100.22 o 
  -1  -3   3     8713.80    10914.84   1663.79 o 
   0  -3   3     1610.82     1671.62    228.15 o 
   1  -3   3     9445.80     9829.64    400.91 o 
   2  -3   3     3755.85     3630.17    244.96 o 
   3  -3   3     7678.44     8188.55    287.87 o 
   4  -3   3     1517.31     1503.12     65.85 o 
   5  -3   3     6540.28     6922.87    431.04 o 
   6  -3   3     1036.27     1057.27     83.25 o 
   7  -3   3      253.21      287.23     11.90 o 
   8  -3   3      583.71      634.15     26.96 o 
   9  -3   3       23.92       23.09      8.65 o 
  10  -3   3      504.12      476.50     24.32 o 
  11  -3   3      300.41      341.26     18.96 o 
  12  -3   3       13.96       12.96      5.86 o 
 -12  -2   3      557.06      499.45     20.78 o 
 -11  -2   3      424.45      363.96     31.18 o 
 -10  -2   3      537.89      434.73     36.51 o 
  -9  -2   3      525.22      452.94     37.34 o 
  -8  -2   3      454.75      425.43     34.03 o 
  -7  -2   3     2206.24     2072.99     84.02 o 
  -6  -2   3      126.95      126.45      8.84 o 
  -5  -2   3     3623.99     2860.53    491.76 o 
  -4  -2   3     1582.74     1484.88     83.40 o 
  -3  -2   3      745.97      811.11     35.22 o 
  -2  -2   3    18854.74    21645.37    553.45 o 
  -1  -2   3      629.56      729.73     36.62 o 
   0  -2   3    24210.17    24473.50    596.08 o 
   1  -2   3       24.85       51.70      2.82 o 
   2  -2   3      785.27      742.88     17.85 o 
   3  -2   3     1506.58     1656.80     54.84 o 
   4  -2   3     3968.23     4461.21    126.96 o 
   5  -2   3     6864.69     6768.15    128.62 o 
   6  -2   3      124.71      183.48     20.52 o 
   7  -2   3      744.09      626.79     43.18 o 
   8  -2   3      203.94      199.49     12.38 o 
   9  -2   3     1405.03     1315.48     41.65 o 
  10  -2   3     1434.73     1274.26     66.12 o 
  11  -2   3      173.70      185.99     14.10 o 
  12  -2   3      774.88      826.10     48.68 o 
 -12  -1   3       51.74       59.88     11.42 o 
 -11  -1   3      400.79      378.86     33.21 o 
 -10  -1   3      567.96      583.08     37.29 o 
  -9  -1   3      100.16       82.86     12.26 o 
  -8  -1   3      511.62      512.67     56.04 o 
  -7  -1   3        1.27       -7.07      7.07 o 
  -6  -1   3     1291.84     1419.16    219.32 o 
  -5  -1   3     1456.01     1505.53     38.34 o 
  -4  -1   3     2064.17     1840.60    147.84 o 
  -3  -1   3     1983.39     1885.23     29.80 o 
  -2  -1   3     3892.79     4782.06    105.28 o 
  -1  -1   3     2643.18     2566.65     72.07 o 
   0  -1   3      282.97      292.08      7.00 o 
   1  -1   3      984.69     1128.80     32.21 o 
   2  -1   3       73.82       96.98      9.16 o 
   3  -1   3     1368.47     1651.02     39.44 o 
   4  -1   3     7867.61     7942.50    141.63 o 
   5  -1   3      674.30      742.69     22.75 o 
   6  -1   3     4094.92     4123.19    258.25 o 
   7  -1   3      552.75      486.40     36.25 o 
   8  -1   3     1450.74     1501.66     35.76 o 
   9  -1   3      947.15      824.46     35.99 o 
  10  -1   3      223.46      198.12     13.37 o 
  11  -1   3     1177.94     1168.00     47.96 o 
  12  -1   3       44.17       35.51     12.32 o 
  13  -1   3      291.63      352.12     27.80 o 
 -12   0   3      186.29      179.46     13.26 o 
 -11   0   3       11.76        8.80     13.52 o 
 -10   0   3      678.99      642.29     32.89 o 
  -9   0   3     1350.86     1228.74     47.66 o 
  -8   0   3      123.56      129.93     14.21 o 
  -7   0   3     2764.19     2572.30    172.49 o 
  -6   0   3       10.67       20.13      4.86 o 
  -5   0   3     1506.05     1229.02    101.75 o 
  -4   0   3      318.54      313.33     15.79 o 
  -3   0   3      636.35      714.39     18.25 o 
  -2   0   3     3910.53     4084.26     59.43 o 
  -1   0   3      169.16      220.09      5.43 o 
   0   0   3     1325.90     1637.61     62.81 o 
   1   0   3       38.25       62.64      7.11 o 
   2   0   3     3481.75     3755.12     68.68 o 
   3   0   3      268.40      232.62      7.14 o 
   4   0   3     1318.32     1267.58     29.73 o 
   5   0   3     4889.49     4844.24    102.61 o 
   6   0   3       32.70       42.74      5.75 o 
   7   0   3     3154.81     3030.84     84.63 o 
   8   0   3      807.56      870.88     29.98 o 
   9   0   3      721.92      681.94     36.42 o 
  10   0   3      265.05      226.34     16.64 o 
  11   0   3       51.64       39.26     14.52 o 
  12   0   3      362.31      361.10     32.90 o 
  13   0   3        1.65       -3.33      7.95 o 
 -12   1   3        8.00       -1.84      4.85 o 
 -11   1   3      918.04      904.09     37.81 o 
 -10   1   3      633.67      609.59     32.42 o 
  -9   1   3      735.64      687.73     34.56 o 
  -8   1   3     1813.37     1734.93     57.07 o 
  -7   1   3      460.07      412.67     20.87 o 
  -6   1   3     3742.91     3484.77    132.76 o 
  -5   1   3       43.45       39.34      5.44 o 
  -4   1   3     1023.95      924.26     18.96 o 
  -3   1   3     1749.98     1708.81     66.30 o 
  -2   1   3       43.72       74.58      4.07 o 
  -1   1   3     4027.85     4096.25     70.41 o 
   0   1   3       46.73       49.56      1.71 o 
   1   1   3       85.34       96.73      2.54 o 
   2   1   3     1612.36     1643.62     30.64 o 
   3   1   3     3275.60     3245.81    172.91 o 
   4   1   3     1594.18     1706.63    104.41 o 
   5   1   3     4376.28     5054.25    186.42 o 
   6   1   3      206.04      214.41     24.59 o 
   7   1   3       34.49       50.10      7.14 o 
   8   1   3     1279.46     1337.13     66.31 o 
   9   1   3      211.20      148.83     15.24 o 
  10   1   3      152.42      144.22     15.85 o 
  11   1   3      454.04      428.36     21.15 o 
  12   1   3       33.43       27.80     12.17 o 
  13   1   3      222.53      246.86     24.60 o 
 -12   2   3      585.68      643.40     41.49 o 
 -11   2   3      232.01      211.79     26.22 o 
 -10   2   3      208.30      226.73     19.78 o 
  -9   2   3      792.16      771.56     54.51 o 
  -8   2   3      405.55      390.53     17.16 o 
  -7   2   3     3057.85     3022.76     75.53 o 
  -6   2   3      741.50      797.79     27.91 o 
  -5   2   3     4294.98     3885.20    120.55 o 
  -4   2   3     2105.51     1959.82    130.54 o 
  -3   2   3      171.28      173.40      5.20 o 
  -2   2   3    28096.29    29068.51    384.76 o 
  -1   2   3      681.03      497.27     72.14 o 
   0   2   3    26264.58    27642.38    441.49 o 
   1   2   3      477.25      550.30     12.76 o 
   2   2   3    18412.37    19618.45    527.24 o 
   3   2   3     4714.45     4865.54     86.77 o 
   4   2   3     8556.17     9030.13    111.08 o 
   5   2   3     1534.38     1485.19     38.26 o 
   6   2   3      464.99      470.12     19.34 o 
   7   2   3      889.85      697.42     57.87 o 
   8   2   3      286.85      283.72     18.09 o 
   9   2   3     1616.90     1515.60     51.81 o 
  10   2   3     1137.19      979.08     41.59 o 
  11   2   3      170.81      149.54     16.80 o 
  12   2   3      442.70      456.89     24.37 o 
  13   2   3       20.26       18.57      9.97 o 
 -12   3   3      131.25      115.07     16.69 o 
 -11   3   3      209.96      229.47     17.50 o 
 -10   3   3      199.12      201.27     23.89 o 
  -9   3   3        4.69        9.10      7.21 o 
  -8   3   3      783.80      772.95     23.04 o 
  -7   3   3       82.89      111.35      8.87 o 
  -6   3   3     2178.05     1877.22     52.14 o 
  -5   3   3     5952.87     5698.65    111.77 o 
  -4   3   3      962.99      844.76     72.16 o 
  -3   3   3     6650.81     6076.50    156.14 o 
  -2   3   3       37.60       39.26      3.26 o 
  -1   3   3    42095.66    45298.89   2394.52 o 
   0   3   3       97.60      119.74      6.03 o 
   1   3   3     2050.01     2075.98     83.12 o 
   2   3   3      826.77      771.43     27.64 o 
   3   3   3      154.71      171.56     18.65 o 
   4   3   3    13157.58    14089.14    285.86 o 
   5   3   3     3662.10     3609.13     74.61 o 
   6   3   3     4741.59     4263.68     88.76 o 
   7   3   3       18.74       23.47      5.24 o 
   8   3   3     2231.79     2255.05     91.61 o 
   9   3   3     1232.76     1123.56     62.42 o 
  10   3   3      716.52      576.39     57.42 o 
  11   3   3     1275.16     1044.36     42.70 o 
  12   3   3       14.06        5.65      6.00 o 
  13   3   3      256.20      252.27     38.80 o 
 -12   4   3      230.38      273.01     22.37 o 
 -11   4   3      376.98      412.55     36.40 o 
 -10   4   3       95.70      128.80     11.90 o 
  -9   4   3      454.13      478.84     24.51 o 
  -8   4   3      442.32      448.59     16.37 o 
  -7   4   3     1308.15     1457.94     44.49 o 
  -6   4   3       44.72       53.92     16.41 o 
  -5   4   3     3528.49     3324.08    131.57 o 
  -4   4   3      951.25     1127.31     23.09 o 
  -3   4   3      311.47      296.42     13.31 o 
  -2   4   3     2689.04     2578.04     79.91 o 
  -1   4   3      219.25      231.93     17.99 o 
   0   4   3     1723.50     1871.40    126.03 o 
   1   4   3      662.97      715.46     58.86 o 
   2   4   3      498.93      631.43     27.86 o 
   3   4   3     2450.15     2330.44     47.93 o 
   4   4   3     2384.20     2687.29    107.92 o 
   5   4   3     2062.63     2100.26     54.03 o 
   6   4   3      197.72      226.01     20.87 o 
   7   4   3     2255.15     2262.39    274.51 o 
   8   4   3      221.62      235.51     32.26 o 
   9   4   3      710.61      673.79     34.06 o 
  10   4   3     1492.79     1330.49    148.79 o 
  11   4   3       57.19       36.21     10.88 o 
  12   4   3      303.92      291.56     18.78 o 
  13   4   3       41.49       61.84      9.56 o 
 -11   5   3      201.90      243.94     26.04 o 
 -10   5   3      832.10      955.12     52.83 o 
  -9   5   3      442.75      443.31     18.15 o 
  -8   5   3     1256.96     1186.57     36.61 o 
  -7   5   3      318.08      322.71     15.61 o 
  -6   5   3     2244.84     2374.58     50.68 o 
  -5   5   3       31.12       39.35      9.99 o 
  -4   5   3      164.08      124.38     10.71 o 
  -3   5   3       35.25       38.29      6.48 o 
  -2   5   3       60.07       45.54      6.99 o 
  -1   5   3    13544.15    12001.12    309.02 o 
   0   5   3       79.66       93.81     13.08 o 
   1   5   3      313.24      243.23     26.82 o 
   2   5   3     1020.09     1020.20     78.39 o 
   3   5   3     1777.68     1559.42     54.50 o 
   4   5   3     1248.39     1266.93     34.42 o 
   5   5   3      311.09      301.85     13.45 o 
   6   5   3     2532.71     2535.53    213.71 o 
   7   5   3        7.50       41.73     10.06 o 
   8   5   3      212.05      229.37     18.03 o 
   9   5   3     1413.47     1419.72     79.77 o 
  10   5   3       18.22       16.55      7.57 o 
  11   5   3      443.69      419.08     28.00 o 
  12   5   3        0.00        1.19      6.32 o 
  13   5   3      496.64      503.32     27.64 o 
 -11   6   3      113.78      111.93     16.22 o 
 -10   6   3      279.41      318.61     17.48 o 
  -9   6   3      530.52      521.88     21.36 o 
  -8   6   3       39.14       35.44      6.44 o 
  -7   6   3     1325.62     1286.44     33.25 o 
  -6   6   3     2135.53     2195.50     63.96 o 
  -5   6   3     1215.72     1109.93     39.84 o 
  -4   6   3     2018.64     1814.40     93.35 o 
  -3   6   3      285.25      272.13     16.98 o 
  -2   6   3     4463.19     4148.87     92.00 o 
  -1   6   3        9.89        2.24      7.11 o 
   0   6   3     4533.31     4344.01    132.33 o 
   1   6   3     1174.89     1288.63     40.84 o 
   2   6   3     4704.99     4676.92    186.58 o 
   3   6   3      347.18      333.24     18.26 o 
   4   6   3     2551.33     2449.34     85.03 o 
   5   6   3     2694.09     2634.88    223.23 o 
   6   6   3      469.78      376.78     30.68 o 
   7   6   3      907.92      888.39     51.65 o 
   8   6   3     1392.22     1288.76     65.61 o 
   9   6   3      289.66      284.38     29.28 o 
  10   6   3     1272.64     1172.54     74.66 o 
  11   6   3      198.39      226.45     24.78 o 
  12   6   3      490.64      556.25     21.80 o 
 -10   7   3      282.69      311.22     27.95 o 
  -9   7   3        5.24       10.77      4.73 o 
  -8   7   3      709.33      735.81     23.68 o 
  -7   7   3      855.84      856.64     33.25 o 
  -6   7   3     2001.95     1995.85     42.51 o 
  -5   7   3     2781.09     2661.41     77.89 o 
  -4   7   3      719.10      654.41     30.15 o 
  -3   7   3     4183.23     3238.81    691.26 o 
  -2   7   3      504.40      457.70     23.69 o 
  -1   7   3     2984.43     3068.45    105.81 o 
   0   7   3     3211.77     3502.49    115.08 o 
   1   7   3     2730.08     3042.85     75.19 o 
   2   7   3     2703.68     3156.34    291.69 o 
   3   7   3      810.12      913.70     34.67 o 
   4   7   3     3219.51     3137.33     79.37 o 
   5   7   3      281.07      271.44     27.95 o 
   6   7   3     1452.94     1603.15     72.45 o 
   7   7   3      647.70      627.70     43.25 o 
   8   7   3     1851.61     1698.63     77.98 o 
   9   7   3     1665.84     1574.57     73.88 o 
  10   7   3      331.81      385.89     21.80 o 
  11   7   3      536.95      578.68     75.35 o 
  12   7   3        2.33        4.41      3.51 o 
 -10   8   3       68.05       77.91     12.04 o 
  -9   8   3      150.21      165.77      9.47 o 
  -8   8   3      200.00      201.46     11.79 o 
  -7   8   3      779.44      747.10     30.77 o 
  -6   8   3      335.08      332.76     15.66 o 
  -5   8   3      342.36      319.64     16.73 o 
  -4   8   3      401.70      425.97     30.82 o 
  -3   8   3      439.30      472.62     27.59 o 
  -2   8   3     2147.51     2459.82     69.43 o 
  -1   8   3      192.15      229.91     23.85 o 
   0   8   3      129.61      150.53     19.33 o 
   1   8   3     2610.03     2940.41    103.02 o 
   2   8   3      308.63      322.99     20.40 o 
   3   8   3     5646.65     5642.38    181.88 o 
   4   8   3      486.65      525.45     41.80 o 
   5   8   3     1508.73     1636.72     72.40 o 
   6   8   3      136.33      136.52     20.02 o 
   7   8   3       34.13       38.32     12.66 o 
   8   8   3      831.26      745.71     47.63 o 
   9   8   3       76.11       60.76     14.63 o 
  10   8   3      217.89      219.62     22.51 o 
  11   8   3       12.20       14.57      5.08 o 
  12   8   3      468.18      453.86     23.24 o 
  -9   9   3       19.15       10.71      7.59 o 
  -8   9   3      303.59      329.35     13.04 o 
  -7   9   3       79.24       76.94      7.40 o 
  -6   9   3      422.95      417.59     16.77 o 
  -5   9   3       71.31       79.88      7.88 o 
  -4   9   3      433.45      399.77     20.49 o 
  -3   9   3      240.75      282.92     15.30 o 
  -2   9   3      124.60      153.85     13.79 o 
  -1   9   3     1446.03     1786.17     89.65 o 
   0   9   3      318.45      376.75     23.98 o 
   1   9   3     2114.64     2405.20     92.79 o 
   2   9   3       66.02       67.59     14.34 o 
   3   9   3       26.22       41.50     12.72 o 
   4   9   3     3551.77     3743.08    192.28 o 
   5   9   3      327.37      337.57     21.36 o 
   6   9   3      621.92      637.71     42.48 o 
   7   9   3      236.26      245.27     26.19 o 
   8   9   3      445.79      448.06     24.59 o 
   9   9   3      316.33      333.30     19.50 o 
  10   9   3       11.59        0.38      7.29 o 
  11   9   3      338.52      370.09     16.14 o 
  -8  10   3       15.54       27.77      8.84 o 
  -7  10   3      381.66      427.49     15.87 o 
  -6  10   3      133.31      136.50      9.73 o 
  -5  10   3      329.48      365.50     16.33 o 
  -4  10   3      725.30      660.49     26.19 o 
  -3  10   3        1.19        3.32      5.60 o 
  -2  10   3     1128.42     1218.15     48.65 o 
  -1  10   3      382.46      401.56     25.13 o 
   0  10   3     2277.76     2334.13     90.95 o 
   1  10   3      275.88      305.64     20.75 o 
   2  10   3      791.05      755.41     53.48 o 
   3  10   3      221.55      233.24     18.53 o 
   4  10   3      329.92      368.67     21.98 o 
   5  10   3     2593.58     2657.14     70.22 o 
   6  10   3      492.29      492.71     35.87 o 
   7  10   3     1684.98     1693.27     52.32 o 
   8  10   3      679.80      710.90     33.21 o 
   9  10   3      216.54      265.71     15.65 o 
  10  10   3      398.54      445.65     18.58 o 
  -7  11   3      152.43      146.13     10.79 o 
  -6  11   3      325.24      341.60     18.78 o 
  -5  11   3      939.76      886.66     33.94 o 
  -4  11   3       87.98       91.38     11.10 o 
  -3  11   3      817.67      911.29     52.48 o 
  -2  11   3        5.71       10.38      8.51 o 
  -1  11   3     1837.82     1785.36     57.16 o 
   0  11   3      526.07      536.03     28.48 o 
   1  11   3     1033.47      970.07     31.73 o 
   2  11   3      763.92      891.26     45.97 o 
   3  11   3      467.22      405.81     33.40 o 
   4  11   3      687.01      716.68     44.11 o 
   5  11   3       88.31      108.60      9.57 o 
   6  11   3      909.23      926.89     34.88 o 
   7  11   3      827.37      844.70     25.64 o 
   8  11   3      172.95      179.64     10.41 o 
   9  11   3      639.25      592.54     43.97 o 
  10  11   3        3.43        6.44      3.44 o 
  -6  12   3      707.17      708.07     23.60 o 
  -5  12   3      181.23      191.69     19.39 o 
  -4  12   3      432.07      475.33     32.95 o 
  -3  12   3        5.04       -0.42      4.56 o 
  -2  12   3      363.58      385.60     30.90 o 
  -1  12   3       80.26       61.26     13.88 o 
   0  12   3      579.17      594.76     36.14 o 
   1  12   3      763.55      757.51     32.60 o 
   2  12   3      210.96      200.48     12.70 o 
   3  12   3     1333.07     1262.00     72.06 o 
   4  12   3        1.39        5.32      3.60 o 
   5  12   3     1275.63     1340.43     77.44 o 
   6  12   3      194.19      194.05     10.45 o 
   7  12   3      153.50      149.95      8.59 o 
   8  12   3      462.52      449.67     13.63 o 
  -5  13   3      352.70      350.53     13.63 o 
  -4  13   3       78.21       94.79     11.92 o 
  -3  13   3       70.40       49.32     20.46 o 
  -2  13   3       94.74       83.24      8.99 o 
  -1  13   3       56.07       46.29     11.13 o 
   0  13   3      298.18      271.53     23.85 o 
   1  13   3      232.35      254.05     16.07 o 
   2  13   3     1059.12     1077.76     77.20 o 
   3  13   3        4.76       12.42      3.64 o 
   4  13   3      338.84      323.46     13.59 o 
   5  13   3      120.01      110.23      7.28 o 
   6  13   3      355.36      303.94     13.82 o 
   7  13   3      205.98      200.79     14.65 o 
  -3  14   3        1.06       -4.01      4.01 o 
  -2  14   3      341.29      336.36     16.94 o 
  -1  14   3      120.88      113.40      8.32 o 
   0  14   3      478.49      476.54     18.09 o 
   1  14   3      641.94      551.03     29.56 o 
   2  14   3      221.78      216.66     17.41 o 
   3  14   3      367.89      331.68     14.11 o 
   4  14   3       33.59       36.98      4.64 o 
   5  14   3      389.19      356.09     18.79 o 
  -1 -12   4      231.47      186.25     13.14 o 
   0 -12   4      387.70      400.43     21.20 o 
   1 -12   4      121.77      107.18     10.39 o 
   2 -12   4      342.17      334.33     17.58 o 
  -5 -11   4       22.85       22.84      5.71 o 
  -4 -11   4      971.82      960.02     40.80 o 
  -3 -11   4       18.45       19.97      4.65 o 
  -2 -11   4      580.05      573.50     22.37 o 
  -1 -11   4      117.39      125.82     14.39 o 
   0 -11   4      342.12      348.70     17.37 o 
   1 -11   4      204.19      189.17     19.39 o 
   2 -11   4       23.76       21.96      8.45 o 
   3 -11   4      552.06      532.70     19.66 o 
   4 -11   4        5.58        5.35      3.69 o 
  -7 -10   4      343.21      323.99     17.58 o 
  -6 -10   4       61.91       51.01      6.03 o 
  -5 -10   4      714.60      765.78     26.69 o 
  -4 -10   4        9.57       11.33      4.59 o 
  -3 -10   4      448.38      469.20     32.21 o 
  -2 -10   4      225.09      233.34     16.61 o 
  -1 -10   4      427.27      451.28     23.99 o 
   0 -10   4      197.35      205.90     16.09 o 
   1 -10   4      194.50      206.03     21.16 o 
   2 -10   4      866.32      875.57     33.30 o 
   3 -10   4        2.87       -5.51      5.51 o 
   4 -10   4      684.53      743.29     29.06 o 
   5 -10   4       53.19       64.54      7.83 o 
   6 -10   4      206.87      231.46     18.83 o 
  -8  -9   4      296.16      298.36     18.91 o 
  -7  -9   4       75.72       75.86      7.77 o 
  -6  -9   4      731.35      759.13     28.64 o 
  -5  -9   4        1.05       -2.74      8.17 o 
  -4  -9   4     1033.15     1120.31     66.02 o 
  -3  -9   4      156.32      166.20     12.07 o 
  -2  -9   4      410.85      492.81     34.28 o 
  -1  -9   4     1126.84     1145.72     43.63 o 
   0  -9   4      232.47      219.97     18.66 o 
   1  -9   4     2058.29     2351.59    233.27 o 
   2  -9   4      130.16      130.98     14.54 o 
   3  -9   4      965.32      951.24     39.35 o 
   4  -9   4        8.42       18.38      7.19 o 
   5  -9   4      271.60      262.24     19.24 o 
   6  -9   4      319.41      313.83     27.86 o 
   7  -9   4      241.03      114.08    101.05 o 
   8  -9   4      415.98      438.47     41.01 o 
  -9  -8   4      344.96      369.11     21.21 o 
  -8  -8   4      160.37      166.90     17.35 o 
  -7  -8   4      542.27      557.31     24.41 o 
  -6  -8   4       22.74       38.10      8.90 o 
  -5  -8   4     1158.11     1067.77     40.55 o 
  -4  -8   4        4.41       16.68      8.11 o 
  -3  -8   4     1997.66     2007.21     59.54 o 
  -2  -8   4      796.53      792.88     29.30 o 
  -1  -8   4      346.26      388.52     24.96 o 
   0  -8   4     2556.11     2495.81    106.63 o 
   1  -8   4      130.83      116.02     14.98 o 
   2  -8   4     5468.09     4803.00    168.30 o 
   3  -8   4      679.83      671.90     51.00 o 
   4  -8   4      385.92      360.45     25.51 o 
   5  -8   4      106.12      108.82     11.37 o 
   6  -8   4       33.11       22.93     11.20 o 
   7  -8   4      654.20      641.37     30.20 o 
   8  -8   4        3.62        7.45      5.04 o 
   9  -8   4      248.55      263.76     11.03 o 
  -9  -7   4      137.41      177.08     12.09 o 
  -8  -7   4      295.04      281.81     25.11 o 
  -7  -7   4       23.36       17.92      6.18 o 
  -6  -7   4      683.93      654.23     31.04 o 
  -5  -7   4       31.37       22.36      5.81 o 
  -4  -7   4     1023.91      977.17     34.33 o 
  -3  -7   4      650.62      689.47     27.16 o 
  -2  -7   4     1671.97     1700.70     56.30 o 
  -1  -7   4       69.56       74.82      9.31 o 
   0  -7   4      953.36      948.99     40.86 o 
   1  -7   4      864.43      823.71     43.39 o 
   2  -7   4      509.18      515.35     33.34 o 
   3  -7   4      488.08      453.64     41.22 o 
   4  -7   4      153.48      160.12     24.63 o 
   5  -7   4       13.16        8.91     10.15 o 
   6  -7   4      446.38      387.73     27.06 o 
   7  -7   4       57.78       53.59     12.82 o 
   8  -7   4      544.71      531.12     28.99 o 
   9  -7   4       25.50       26.23      7.60 o 
  10  -7   4      195.78      201.51     12.41 o 
 -10  -6   4      589.49      647.26     23.15 o 
  -9  -6   4      126.93      119.70     16.19 o 
  -8  -6   4      177.97      172.58     21.08 o 
  -7  -6   4     1876.35     1508.62     73.50 o 
  -6  -6   4      363.24      343.50     18.24 o 
  -5  -6   4     2411.55     2342.01     56.18 o 
  -4  -6   4       21.64       33.79      7.76 o 
  -3  -6   4     3647.74     3608.99     93.45 o 
  -2  -6   4      232.00      276.54     29.32 o 
  -1  -6   4     2001.04     1968.28     87.18 o 
   0  -6   4      400.17      361.42     33.19 o 
   1  -6   4      447.83      370.09     33.46 o 
   2  -6   4      241.46      209.17     18.57 o 
   3  -6   4       78.52       64.12     15.71 o 
   4  -6   4      788.67      808.70     37.93 o 
   5  -6   4      311.12      300.32     19.16 o 
   6  -6   4        7.79        7.96      9.38 o 
   7  -6   4      494.09      443.87     29.80 o 
   8  -6   4       78.68       61.23      9.54 o 
   9  -6   4      315.33      286.06     21.31 o 
  10  -6   4        2.65       -4.35      4.35 o 
 -11  -5   4      470.15      523.19     27.94 o 
 -10  -5   4      214.69      231.84     14.24 o 
  -9  -5   4      390.55      419.04     22.28 o 
  -8  -5   4     1065.36     1101.12    106.70 o 
  -7  -5   4       93.50       99.80     13.37 o 
  -6  -5   4     2054.09     1897.60     75.05 o 
  -5  -5   4      236.31      221.40     14.61 o 
  -4  -5   4     2274.39     2497.90     71.33 o 
  -3  -5   4     1274.69     1815.10     87.39 o 
  -2  -5   4     1259.26     1507.92     76.15 o 
  -1  -5   4     4357.52     4481.84    151.23 o 
   0  -5   4        3.21       10.27      8.95 o 
   1  -5   4     8028.98     6380.29    193.58 o 
   2  -5   4       12.22        7.62      8.46 o 
   3  -5   4     6752.40     5934.88    181.38 o 
   4  -5   4      944.33      847.96     50.05 o 
   5  -5   4     2131.82     2402.70    115.63 o 
   6  -5   4     1460.35     1430.33     54.49 o 
   7  -5   4       15.97       21.60      6.75 o 
   8  -5   4      633.60      567.65     26.94 o 
   9  -5   4       39.99       42.73     10.26 o 
  10  -5   4      211.37      208.91     14.34 o 
  11  -5   4      111.65      134.48     14.80 o 
 -11  -4   4       16.53       20.63      5.01 o 
 -10  -4   4      467.01      503.49     23.01 o 
  -9  -4   4      511.89      525.43     26.56 o 
  -8  -4   4       56.63       48.91      9.04 o 
  -7  -4   4      651.51      615.01     25.01 o 
  -6  -4   4        0.35        0.89     10.17 o 
  -5  -4   4     1171.73     1314.50     44.36 o 
  -4  -4   4     1006.91      987.24    123.21 o 
  -3  -4   4      719.34      656.85     67.74 o 
  -2  -4   4      397.48      329.44     32.99 o 
  -1  -4   4     1129.44     1151.45     60.89 o 
   0  -4   4     7357.81     6241.84    187.31 o 
   1  -4   4      366.65      323.84     27.22 o 
   2  -4   4    12461.26    11019.91    293.82 o 
   3  -4   4     2101.74     1793.69     71.26 o 
   4  -4   4     5093.44     5236.92    321.31 o 
   5  -4   4      890.29      970.85     35.70 o 
   6  -4   4      504.06      503.07     29.08 o 
   7  -4   4     1979.09     2200.36    111.93 o 
   8  -4   4      139.15      122.29     12.67 o 
   9  -4   4      779.55      723.58     67.92 o 
  10  -4   4      361.05      364.09     19.00 o 
  11  -4   4      145.70      161.30     15.29 o 
 -11  -3   4      638.65      633.15     37.40 o 
 -10  -3   4      598.18      498.92     36.81 o 
  -9  -3   4      199.43      214.46     25.65 o 
  -8  -3   4     1388.42     1243.91     96.45 o 
  -7  -3   4      111.15      114.35     13.32 o 
  -6  -3   4     2733.43     2567.94     76.39 o 
  -5  -3   4      374.96      375.59     15.03 o 
  -4  -3   4      481.18      465.31     21.12 o 
  -3  -3   4     1106.98     1029.69     49.91 o 
  -2  -3   4     1913.19     2446.01    100.37 o 
  -1  -3   4      419.45      335.84     30.37 o 
   0  -3   4     2148.12     2260.32    221.32 o 
   1  -3   4     3856.04     3927.13    237.93 o 
   2  -3   4     1776.29     2018.54    114.67 o 
   3  -3   4      258.30      219.37     41.21 o 
   4  -3   4     1061.93     1088.87     33.74 o 
   5  -3   4      204.81      198.87     14.10 o 
   6  -3   4     1988.35     2043.49     88.68 o 
   7  -3   4      603.27      670.67     22.78 o 
   8  -3   4     1104.23     1185.29     28.82 o 
   9  -3   4       35.19       50.26     12.14 o 
  10  -3   4      510.30      480.84     40.26 o 
  11  -3   4      285.32      310.08     17.56 o 
  12  -3   4       10.09       -8.91      8.91 o 
 -12  -2   4      403.28      407.04     25.16 o 
 -11  -2   4       75.11       69.94     13.94 o 
 -10  -2   4      648.58      559.32     40.78 o 
  -9  -2   4     1073.45      889.88     54.40 o 
  -8  -2   4      142.24      122.20     20.51 o 
  -7  -2   4     1012.53      955.16     49.36 o 
  -6  -2   4      163.53      142.33      9.75 o 
  -5  -2   4     5652.71     5423.96    109.74 o 
  -4  -2   4     1755.51     1838.58     66.81 o 
  -3  -2   4      636.14      580.10     21.04 o 
  -2  -2   4       40.97       80.91     16.93 o 
  -1  -2   4     7198.10     7191.80    209.22 o 
   0  -2   4      516.89      552.26     58.15 o 
   1  -2   4      302.30      375.27     23.96 o 
   2  -2   4      522.71      419.47     38.41 o 
   3  -2   4     1127.89     1177.41     67.37 o 
   4  -2   4       39.37       73.97     11.05 o 
   5  -2   4     1198.76     1139.95     51.26 o 
   6  -2   4      115.99      150.13     18.91 o 
   7  -2   4      354.47      389.55     23.64 o 
   8  -2   4       11.32        9.55      3.72 o 
   9  -2   4      503.36      538.12     20.85 o 
  10  -2   4        6.64        6.52      5.22 o 
  11  -2   4        5.91        7.50     10.54 o 
  12  -2   4      162.70      197.66     16.27 o 
 -12  -1   4       31.25       31.80      8.68 o 
 -11  -1   4      318.33      321.82     19.42 o 
 -10  -1   4      329.80      281.15     29.83 o 
  -9  -1   4      473.52      439.17     37.63 o 
  -8  -1   4     1469.46     1289.28     67.22 o 
  -7  -1   4      868.68      810.06     49.45 o 
  -6  -1   4     5176.38     4871.59    102.11 o 
  -5  -1   4      125.66      134.85      8.40 o 
  -4  -1   4     3703.87     3314.64    113.95 o 
  -3  -1   4     1615.09     1640.65     30.75 o 
  -2  -1   4     4299.72     4709.30     62.73 o 
  -1  -1   4     5381.43     5504.71    470.16 o 
   0  -1   4     1316.36     1516.52     59.30 o 
   1  -1   4     7812.59     7978.21    163.33 o 
   2  -1   4      349.27      358.05     19.12 o 
   3  -1   4    10575.07    11079.02    277.26 o 
   4  -1   4     1522.33     1593.54     60.77 o 
   5  -1   4     1254.86     1160.94     50.06 o 
   6  -1   4     2086.09     1879.48     74.88 o 
   7  -1   4      114.63      113.42     18.55 o 
   8  -1   4     1294.58     1370.65     33.37 o 
   9  -1   4      246.98      203.42     24.73 o 
  10  -1   4      512.62      418.52     22.57 o 
  11  -1   4      160.13      150.70     16.95 o 
  12  -1   4       28.41       27.79     11.49 o 
 -12   0   4      266.56      234.01     20.50 o 
 -11   0   4      130.32      130.11     12.35 o 
 -10   0   4      616.97      596.86     52.27 o 
  -9   0   4     1391.90     1317.63     82.61 o 
  -8   0   4       62.58       60.92     10.69 o 
  -7   0   4     2951.86     2805.52    106.90 o 
  -6   0   4        9.34       18.49      5.57 o 
  -5   0   4     1558.28     1234.07    268.94 o 
  -4   0   4     4320.03     3254.84    367.45 o 
  -3   0   4      146.57      168.14      5.90 o 
  -2   0   4    17475.66    18661.34    337.35 o 
  -1   0   4      164.25      177.98      4.51 o 
   0   0   4     5576.58     5746.01    224.28 o 
   1   0   4      200.13      227.52     25.44 o 
   2   0   4      957.49      950.12     61.99 o 
   3   0   4     1144.16     1052.75     53.89 o 
   4   0   4     5799.06     6141.16    360.06 o 
   5   0   4     4842.80     4550.10     88.51 o 
   6   0   4       23.48       38.48     10.42 o 
   7   0   4     3287.24     3217.79    114.81 o 
   8   0   4      863.66      786.88     28.36 o 
   9   0   4     1144.70     1003.43     34.45 o 
  10   0   4     1349.34     1189.12     39.64 o 
  11   0   4      103.88       81.54     10.47 o 
  12   0   4      455.95      427.14     35.29 o 
  13   0   4       25.02       29.62     10.52 o 
 -12   1   4        4.58        4.39      5.92 o 
 -11   1   4      472.49      482.01     33.89 o 
 -10   1   4      152.94      135.83     15.61 o 
  -9   1   4       55.36       54.26     10.97 o 
  -8   1   4     1323.98     1426.72     52.11 o 
  -7   1   4      198.18      235.08     18.34 o 
  -6   1   4     4451.08     4370.56     92.62 o 
  -5   1   4      975.04      898.40     27.82 o 
  -4   1   4     1099.35     1001.36     53.36 o 
  -3   1   4     8821.28     8680.28    192.22 o 
  -2   1   4       48.24       91.47      5.46 o 
  -1   1   4    20972.86    22241.32    647.95 o 
   0   1   4      941.20     1035.98     28.03 o 
   1   1   4     4025.56     4136.84     90.78 o 
   2   1   4     1281.50     1364.32     42.58 o 
   3   1   4     4071.24     4502.16    116.93 o 
   4   1   4      762.81      778.59     17.35 o 
   5   1   4     1481.32     1767.69     41.21 o 
   6   1   4      341.68      308.61     20.42 o 
   7   1   4      262.88      262.12     25.61 o 
   8   1   4     1859.95     1871.20    142.72 o 
   9   1   4     2219.28     2169.80     69.05 o 
  10   1   4      224.78      181.23     17.61 o 
  11   1   4      472.02      442.40     27.60 o 
  12   1   4        1.05       -2.07     12.24 o 
  13   1   4      181.20      205.72     22.50 o 
 -12   2   4      201.84      214.58     17.22 o 
 -11   2   4      114.78      104.40     15.96 o 
 -10   2   4      105.26       98.36     13.77 o 
  -9   2   4      422.74      412.88     27.10 o 
  -8   2   4       73.47       79.92     12.88 o 
  -7   2   4     2681.40     2789.94     63.99 o 
  -6   2   4      155.49      181.89     14.25 o 
  -5   2   4     3816.95     3411.18    245.31 o 
  -4   2   4      905.68      841.58     92.14 o 
  -3   2   4     2182.32     1918.43    184.15 o 
  -2   2   4       43.20       64.91      4.91 o 
  -1   2   4      964.27      899.25     14.97 o 
   0   2   4    19763.83    21143.46    552.49 o 
   1   2   4     2113.47     2166.52     40.88 o 
   2   2   4       30.68       45.69      3.55 o 
   3   2   4     4821.13     4788.27    141.01 o 
   4   2   4     1393.35     1133.96    114.45 o 
   5   2   4     2651.91     2586.92     85.11 o 
   6   2   4      149.08      189.32     11.86 o 
   7   2   4      734.88      705.43     26.52 o 
   8   2   4       72.90       65.86     15.63 o 
   9   2   4      244.74      252.02     28.59 o 
  10   2   4      502.94      475.06     28.14 o 
  11   2   4      156.20      153.97     16.37 o 
  12   2   4      149.82      152.22     13.90 o 
  13   2   4       51.75       71.22     14.05 o 
 -11   3   4      477.22      480.17     25.01 o 
 -10   3   4      734.65      683.73     58.38 o 
  -9   3   4      242.18      241.27     20.72 o 
  -8   3   4     1269.90     1256.55     40.14 o 
  -7   3   4       59.56       59.97      7.28 o 
  -6   3   4     3304.27     3007.31    165.85 o 
  -5   3   4      240.63      307.50     31.14 o 
  -4   3   4     3911.69     3641.84     70.05 o 
  -3   3   4       32.40       51.81      3.79 o 
  -2   3   4     5061.57     5079.95     78.35 o 
  -1   3   4     4737.39     5950.75    107.71 o 
   0   3   4        3.51       20.37      5.62 o 
   1   3   4      661.40      878.17     24.70 o 
   2   3   4      807.71      782.08     13.76 o 
   3   3   4     4983.50     5246.35     95.18 o 
   4   3   4     6309.49     6826.82    197.40 o 
   5   3   4      580.58      615.90     27.71 o 
   6   3   4     1457.83     1417.93     59.13 o 
   7   3   4      224.71      208.93     27.78 o 
   8   3   4      642.37      708.92     46.17 o 
   9   3   4       23.23       28.65     11.37 o 
  10   3   4      448.33      380.70     25.50 o 
  11   3   4      693.14      649.17     33.09 o 
  12   3   4       47.21       40.69      8.25 o 
  13   3   4      328.16      334.73     27.71 o 
 -11   4   4      466.79      464.38     36.93 o 
 -10   4   4      421.26      474.69     27.38 o 
  -9   4   4      960.81      990.69     48.18 o 
  -8   4   4      643.11      661.64     27.22 o 
  -7   4   4     2129.45     2215.05    131.68 o 
  -6   4   4      170.73      124.99     18.96 o 
  -5   4   4     2726.26     2425.68    501.51 o 
  -4   4   4    11460.95    11009.04    141.13 o 
  -3   4   4      177.61      174.48      8.73 o 
  -2   4   4    26259.49    20611.43   5116.77 o 
  -1   4   4      363.83      365.08     22.72 o 
   0   4   4     4965.40     5178.91    525.19 o 
   1   4   4       52.93       73.88      8.37 o 
   2   4   4      481.06      420.40     22.07 o 
   3   4   4     5076.38     5059.12    166.46 o 
   4   4   4      174.07      215.64      8.12 o 
   5   4   4     1043.37     1020.32     30.95 o 
   6   4   4        0.25        0.55      3.06 o 
   7   4   4     2043.16     2147.13     82.48 o 
   8   4   4      103.06      122.95     13.71 o 
   9   4   4     1199.32     1162.58     64.07 o 
  10   4   4     1105.61     1044.69     61.48 o 
  11   4   4       68.54       57.75     10.88 o 
  12   4   4      774.06      768.49     46.39 o 
  13   4   4       33.21       35.97      6.77 o 
 -11   5   4       15.33       22.78     10.97 o 
 -10   5   4      254.80      278.19     27.63 o 
  -9   5   4       48.09       55.45      6.09 o 
  -8   5   4      366.59      374.03     15.04 o 
  -7   5   4      116.25      111.79     10.78 o 
  -6   5   4     1561.51     1681.58     35.79 o 
  -5   5   4      431.90      428.03     28.93 o 
  -4   5   4     1637.51     1358.91     66.66 o 
  -3   5   4    19274.36    17826.39   1204.75 o 
  -2   5   4       13.08       21.09      5.20 o 
  -1   5   4    21163.26    19655.67    488.28 o 
   0   5   4      148.00      146.49     15.83 o 
   1   5   4     4288.57     4318.05    376.16 o 
   2   5   4     1803.17     1611.24    126.09 o 
   3   5   4     1671.57     1777.28     41.54 o 
   4   5   4     4234.24     4779.24    221.38 o 
   5   5   4       73.17       67.07      5.90 o 
   6   5   4     1572.72     1474.30     65.54 o 
   7   5   4      385.68      250.28     23.92 o 
   8   5   4      613.33      610.47     30.09 o 
   9   5   4     2275.01     2102.96     87.06 o 
  10   5   4      155.65      165.90     16.08 o 
  11   5   4      464.17      438.12     50.50 o 
  12   5   4        3.42        4.44      7.34 o 
  13   5   4      694.22      759.97     54.64 o 
 -11   6   4      212.58      239.25     21.49 o 
 -10   6   4        1.76        8.70      7.23 o 
  -9   6   4      627.84      673.75     22.68 o 
  -8   6   4       92.92       84.68      8.69 o 
  -7   6   4     1162.19     1151.46     40.58 o 
  -6   6   4      600.51      592.01     26.30 o 
  -5   6   4     2199.87     2164.11     82.59 o 
  -4   6   4      594.82      555.10     30.35 o 
  -3   6   4     1683.80     1586.93     46.32 o 
  -2   6   4     3181.75     3305.19    225.98 o 
  -1   6   4       65.57       54.93     11.82 o 
   0   6   4     1955.15     1792.50     70.08 o 
   1   6   4      919.53      947.83    136.50 o 
   2   6   4     1171.36     1209.11    104.54 o 
   3   6   4     1894.38     1592.84    149.48 o 
   4   6   4        8.88        9.90      5.77 o 
   5   6   4     2233.30     1948.09     76.51 o 
   6   6   4      408.52      421.29     32.08 o 
   7   6   4     1231.15     1282.07     64.49 o 
   8   6   4      938.47      968.13     86.27 o 
   9   6   4      370.03      367.40     41.09 o 
  10   6   4      854.49      820.57    117.19 o 
  11   6   4        6.01        1.24      4.99 o 
  12   6   4      131.57      126.07     15.62 o 
 -10   7   4      344.08      386.04     31.11 o 
  -9   7   4      213.64      224.37     11.70 o 
  -8   7   4      726.54      758.47     27.87 o 
  -7   7   4       98.99       80.11      8.41 o 
  -6   7   4     1117.95     1107.35     48.87 o 
  -5   7   4      409.08      408.73     18.97 o 
  -4   7   4       98.17      107.50     13.61 o 
  -3   7   4     2739.59     2708.26     70.40 o 
  -2   7   4      697.44      659.40     29.00 o 
  -1   7   4     1128.89     1091.27     53.82 o 
   0   7   4      583.59      624.01     38.47 o 
   1   7   4      593.47      619.24     27.95 o 
   2   7   4     4844.23     4997.80    157.80 o 
   3   7   4       15.02       21.53      6.19 o 
   4   7   4     2999.95     3141.80    119.84 o 
   5   7   4      882.21      943.69     58.17 o 
   6   7   4      373.79      412.83     33.55 o 
   7   7   4      154.31      161.34     21.88 o 
   8   7   4       54.88       76.60     16.66 o 
   9   7   4      752.55      715.74     47.10 o 
  10   7   4       44.55       44.63     13.23 o 
  11   7   4      221.85      216.53     17.08 o 
  12   7   4       18.22        7.66      3.69 o 
 -10   8   4      246.75      317.16     23.06 o 
  -9   8   4      286.49      297.32     15.90 o 
  -8   8   4      162.99      192.98     11.29 o 
  -7   8   4     1054.89     1036.09     28.18 o 
  -6   8   4       99.35       90.03      8.77 o 
  -5   8   4      269.71      275.21     15.77 o 
  -4   8   4       58.48       67.60      9.49 o 
  -3   8   4      423.43      475.00     22.52 o 
  -2   8   4     2256.83     2342.94     65.65 o 
  -1   8   4        4.05       13.75      8.88 o 
   0   8   4     4634.07     5243.93    163.26 o 
   1   8   4      192.39      264.38     25.50 o 
   2   8   4     2132.20     2235.05     63.23 o 
   3   8   4     3946.19     3999.03    141.56 o 
   4   8   4      101.30       93.23     17.96 o 
   5   8   4     2371.15     2766.73     74.83 o 
   6   8   4       23.24       33.85     11.60 o 
   7   8   4       94.67      137.32     20.31 o 
   8   8   4     1031.09     1074.00     59.18 o 
   9   8   4      340.88      353.75     31.66 o 
  10   8   4      720.30      777.55     40.89 o 
  11   8   4       96.48       94.07      9.09 o 
  12   8   4      530.40      636.69     30.42 o 
  -9   9   4        1.26       -6.27      6.80 o 
  -8   9   4      609.31      642.84     20.58 o 
  -7   9   4      269.95      303.40     13.62 o 
  -6   9   4      338.98      334.26     14.94 o 
  -5   9   4      858.60      851.17     24.78 o 
  -4   9   4     1128.44     1067.73     51.69 o 
  -3   9   4     2033.12     1976.25     61.68 o 
  -2   9   4       22.09       27.91      5.24 o 
  -1   9   4     1050.92     1232.84     36.62 o 
   0   9   4      373.96      325.26     31.44 o 
   1   9   4     2581.99     3136.26    112.41 o 
   2   9   4      487.39      572.00     85.25 o 
   3   9   4        6.77        4.51      6.56 o 
   4   9   4     2935.33     2761.76    470.19 o 
   5   9   4      357.32      413.45     33.40 o 
   6   9   4     1830.06     1789.91     78.51 o 
   7   9   4     1292.12     1428.83     68.41 o 
   8   9   4      664.94      736.25     46.32 o 
   9   9   4     1057.33     1057.19     55.66 o 
  10   9   4      136.16      144.97     17.80 o 
  11   9   4      631.93      670.35     26.64 o 
  -8  10   4      426.63      403.95     34.25 o 
  -7  10   4      285.67      343.76     13.96 o 
  -6  10   4      585.91      571.40     28.96 o 
  -5  10   4      300.90      309.66     15.17 o 
  -4  10   4     3060.62     2957.64     65.30 o 
  -3  10   4      550.46      633.31     50.59 o 
  -2  10   4     1156.06     1455.70     48.63 o 
  -1  10   4      479.21      515.93     22.72 o 
   0  10   4      462.08      472.61     21.64 o 
   1  10   4      826.08      852.32     35.90 o 
   2  10   4        6.46       -4.44      7.16 o 
   3  10   4     1773.12     1826.06    149.88 o 
   4  10   4        5.34        7.38      4.62 o 
   5  10   4      133.11      130.45     19.42 o 
   6  10   4      110.76      101.47     16.87 o 
   7  10   4      610.65      604.64     40.17 o 
   8  10   4      693.91      616.66     27.83 o 
   9  10   4       13.69       19.60      5.90 o 
  10  10   4      232.27      213.01     13.08 o 
  11  10   4        4.36        3.99      3.45 o 
  -8  11   4      414.59      401.38     21.26 o 
  -7  11   4       53.92       28.02     19.70 o 
  -6  11   4      160.95      176.53     13.67 o 
  -5  11   4      211.39      220.83     16.61 o 
  -4  11   4      101.07      116.65     12.75 o 
  -3  11   4     1284.69     1648.86    117.81 o 
  -2  11   4      145.10      145.48     24.55 o 
  -1  11   4     1955.94     2098.90     59.02 o 
   0  11   4      117.09      108.72     10.61 o 
   1  11   4      649.13      639.63     29.16 o 
   2  11   4     1351.06     1298.11     45.85 o 
   3  11   4       22.74       21.54      9.61 o 
   4  11   4     1616.27     1676.01     67.63 o 
   5  11   4      114.04      124.91     12.37 o 
   6  11   4      658.06      672.45     28.12 o 
   7  11   4      346.55      338.47     19.74 o 
   8  11   4       53.91       37.88      6.81 o 
   9  11   4      197.14      179.11      9.38 o 
  10  11   4        0.18        0.96      2.99 o 
  -6  12   4      128.91      123.01      9.47 o 
  -5  12   4      107.28      116.69     15.84 o 
  -4  12   4      194.06      192.08     21.34 o 
  -3  12   4        0.33        6.35      7.69 o 
  -2  12   4      286.21      325.89     28.29 o 
  -1  12   4      343.13      323.78     20.51 o 
   0  12   4     1184.29     1161.11     52.61 o 
   1  12   4       26.23       30.63      5.74 o 
   2  12   4      252.41      237.26     12.25 o 
   3  12   4     1837.42     1842.58     44.76 o 
   4  12   4       13.83       10.34      5.11 o 
   5  12   4      692.37      680.32     22.55 o 
   6  12   4       22.41       38.16      6.15 o 
   7  12   4      370.53      399.29     14.95 o 
   8  12   4      210.82      221.34      9.82 o 
   9  12   4       14.70        9.97      4.18 o 
  -5  13   4      897.93      908.70     25.66 o 
  -4  13   4       71.83       72.19     11.22 o 
  -3  13   4      481.23      442.42     28.64 o 
  -2  13   4        1.68        1.11      3.99 o 
  -1  13   4      318.52      310.38     25.39 o 
   0  13   4       23.81       21.59      5.68 o 
   1  13   4      648.82      606.04     39.26 o 
   2  13   4      491.67      493.44     18.65 o 
   3  13   4       66.53       56.49      6.58 o 
   4  13   4      888.78      930.72     31.31 o 
   5  13   4      141.53      141.69      8.86 o 
   6  13   4      453.49      483.78     34.29 o 
   7  13   4      419.99      403.49     15.57 o 
  -3  14   4       11.20        1.49      4.00 o 
  -2  14   4      368.91      348.58     14.13 o 
  -1  14   4       69.15       63.22      8.28 o 
   0  14   4       50.28       36.20      8.38 o 
   1  14   4      262.26      285.28     21.27 o 
   2  14   4       10.85        9.35      3.98 o 
   3  14   4     1212.62     1165.47     32.99 o 
   4  14   4       73.82       62.17      5.11 o 
   5  14   4      716.73      703.35     20.58 o 
   6  14   4      368.57      342.12     17.81 o 
   1  15   4      147.64      138.47     10.65 o 
   2  15   4      357.44      355.48     17.74 o 
  -4 -11   5      659.18      675.78     28.02 o 
  -3 -11   5       98.00       93.62     10.64 o 
  -2 -11   5      419.13      394.12     26.09 o 
  -1 -11   5      483.00      499.76     24.41 o 
   0 -11   5       55.48       52.08      6.03 o 
   1 -11   5      662.92      680.03     33.42 o 
   2 -11   5        3.99        8.39      5.11 o 
   3 -11   5     1019.97     1056.81     40.17 o 
  -5 -10   5      428.39      431.44     16.68 o 
  -4 -10   5       67.78       62.36      7.05 o 
  -3 -10   5      231.61      195.22     19.90 o 
  -2 -10   5      551.98      596.72     24.81 o 
  -1 -10   5       63.88       59.37      8.62 o 
   0 -10   5      469.18      489.46     31.59 o 
   1 -10   5        1.95        6.91      8.52 o 
   2 -10   5      716.21      725.61     42.03 o 
   3 -10   5       43.37       38.37      6.60 o 
   4 -10   5      436.08      454.10     19.53 o 
   5 -10   5      148.01      156.93      9.93 o 
   6 -10   5       66.96       66.67      8.16 o 
  -7  -9   5      133.21      122.37     12.02 o 
  -6  -9   5      578.96      565.83     21.91 o 
  -5  -9   5       21.58       26.14      6.41 o 
  -4  -9   5      793.78      795.90     34.58 o 
  -3  -9   5      193.54      205.12     12.53 o 
  -2  -9   5     1454.41     1409.30     47.75 o 
  -1  -9   5      629.74      676.67     31.34 o 
   0  -9   5      213.36      214.54     17.61 o 
   1  -9   5     1191.96     1212.02    127.95 o 
   2  -9   5        0.16        6.34      5.35 o 
   3  -9   5     1131.70     1178.55     42.18 o 
   4  -9   5      172.37      172.02     15.16 o 
   5  -9   5       94.47      115.31     11.64 o 
   6  -9   5      234.50      244.82     22.17 o 
   7  -9   5        0.98       10.09      6.50 o 
  -8  -8   5      228.42      237.70     18.07 o 
  -7  -8   5      673.51      674.20     24.82 o 
  -6  -8   5        4.88        5.31      4.55 o 
  -5  -8   5      527.45      556.41     26.96 o 
  -4  -8   5       59.08       47.54      9.03 o 
  -3  -8   5     1292.98     1457.11     47.39 o 
  -2  -8   5      201.97      218.29     23.91 o 
  -1  -8   5     2299.34     2140.60     67.82 o 
   0  -8   5      125.98      150.20     16.04 o 
   1  -8   5      452.49      479.20     48.29 o 
   2  -8   5     2029.15     1996.96    170.72 o 
   3  -8   5       67.24       60.63     12.52 o 
   4  -8   5      931.59      964.54     41.20 o 
   5  -8   5      818.47      809.05     36.40 o 
   6  -8   5      303.46      309.07     17.95 o 
   7  -8   5      358.11      356.66     19.85 o 
   8  -8   5        8.73        6.16      8.20 o 
  -9  -7   5      298.93      328.17     14.09 o 
  -8  -7   5      602.42      686.21     93.90 o 
  -7  -7   5       54.91       69.29      8.86 o 
  -6  -7   5     1722.67     1556.77    229.43 o 
  -5  -7   5        2.83        2.45      4.99 o 
  -4  -7   5     1349.48     1387.31     93.31 o 
  -3  -7   5      409.29      386.93     36.23 o 
  -2  -7   5     1113.82     1149.65     36.68 o 
  -1  -7   5       32.30       38.45      6.99 o 
   0  -7   5      625.74      526.20     30.11 o 
   1  -7   5     1242.36     1179.95     47.79 o 
   2  -7   5       71.91       60.41      8.94 o 
   3  -7   5      786.51      693.33     35.52 o 
   4  -7   5      500.19      467.92     29.37 o 
   5  -7   5     1290.34     1192.49     41.62 o 
   6  -7   5      927.76      934.32     49.04 o 
   7  -7   5      348.00      296.55     30.63 o 
   8  -7   5      502.06      527.77     26.95 o 
   9  -7   5        1.04       -6.60     10.26 o 
 -10  -6   5      583.35      694.94     30.64 o 
  -9  -6   5      235.88      252.15     15.11 o 
  -8  -6   5      255.09      262.22     24.56 o 
  -7  -6   5      726.98      723.78     45.84 o 
  -6  -6   5        2.47        4.03      8.19 o 
  -5  -6   5     1400.76     1272.15     47.17 o 
  -4  -6   5     1338.62     1225.86     46.93 o 
  -3  -6   5      725.12      773.42     36.30 o 
  -2  -6   5     2377.24     2614.69     73.01 o 
  -1  -6   5      264.04      259.65     19.89 o 
   0  -6   5     5081.35     4860.35    146.12 o 
   1  -6   5      346.10      322.20     22.98 o 
   2  -6   5     2610.82     2472.73     81.80 o 
   3  -6   5        9.55       -7.67      8.23 o 
   4  -6   5      933.54      768.95     37.85 o 
   5  -6   5     1399.99     1277.05     41.35 o 
   6  -6   5      101.35      101.68     17.64 o 
   7  -6   5      917.75      829.13     48.45 o 
   8  -6   5      131.66      133.29     15.70 o 
   9  -6   5      449.50      451.29     25.37 o 
  10  -6   5       61.02       59.85      6.63 o 
 -10  -5   5       45.44       45.12      6.01 o 
  -9  -5   5      223.19      255.99     21.73 o 
  -8  -5   5      465.49      420.12     33.06 o 
  -7  -5   5       20.60       31.00     11.46 o 
  -6  -5   5      138.48      129.44     25.60 o 
  -5  -5   5      462.98      483.13     27.39 o 
  -4  -5   5     1184.19     1235.79     37.72 o 
  -3  -5   5     3115.37     3226.20     85.98 o 
  -2  -5   5      811.28     1030.06     62.55 o 
  -1  -5   5     1918.46     2022.73     90.42 o 
   0  -5   5       36.60       46.29     14.20 o 
   1  -5   5     2375.60     1885.74     84.44 o 
   2  -5   5      145.16      128.72     19.92 o 
   3  -5   5     1420.92     1359.25    142.70 o 
   4  -5   5       25.30       48.59     13.49 o 
   5  -5   5      791.41      847.31     46.29 o 
   6  -5   5     1261.20     1196.03     89.18 o 
   7  -5   5      129.82      123.93     15.80 o 
   8  -5   5      918.53      827.88     40.38 o 
   9  -5   5      148.91      139.32     15.90 o 
  10  -5   5      357.89      392.23     18.82 o 
  11  -5   5      184.26      230.14     21.63 o 
 -11  -4   5       14.83       14.65      6.57 o 
 -10  -4   5      165.29      180.85     19.12 o 
  -9  -4   5     1230.55     1301.47     42.69 o 
  -8  -4   5       71.82       58.67     10.05 o 
  -7  -4   5     3337.23     3164.94    284.89 o 
  -6  -4   5       71.35       54.39     14.42 o 
  -5  -4   5     2103.48     2053.69     83.09 o 
  -4  -4   5      115.74      148.86     18.83 o 
  -3  -4   5     1875.46     1716.76    149.41 o 
  -2  -4   5      310.09      440.15     39.24 o 
  -1  -4   5      545.04      539.56     42.15 o 
   0  -4   5     1645.29     1355.69     67.62 o 
   1  -4   5       33.34       36.87     11.42 o 
   2  -4   5     1794.52     1532.81     68.64 o 
   3  -4   5       34.51       27.40     11.29 o 
   4  -4   5     1810.50     1643.82     72.59 o 
   5  -4   5      684.14      717.26     49.99 o 
   6  -4   5      147.52      150.69     16.12 o 
   7  -4   5     1584.23     1532.78     56.30 o 
   8  -4   5        0.77        4.29      9.50 o 
   9  -4   5      690.06      652.09     34.91 o 
  10  -4   5        5.96       -7.24      7.24 o 
  11  -4   5       77.43       73.88     11.81 o 
 -11  -3   5      519.02      547.52     21.98 o 
 -10  -3   5      125.04      121.31     17.13 o 
  -9  -3   5      338.17      340.58     42.27 o 
  -8  -3   5     3869.72     3629.75    149.96 o 
  -7  -3   5      150.60      141.99     14.88 o 
  -6  -3   5     2800.24     2655.22    104.59 o 
  -5  -3   5       39.68       41.14      6.57 o 
  -4  -3   5     2729.10     3216.96     75.35 o 
  -3  -3   5      297.98      315.46     15.96 o 
  -2  -3   5      199.34      186.20     25.48 o 
  -1  -3   5     1335.67     1336.31     68.36 o 
   0  -3   5      441.27      434.55     34.06 o 
   1  -3   5     3476.13     3059.83    104.93 o 
   2  -3   5      763.58      691.11     38.99 o 
   3  -3   5     5972.09     6162.28    567.93 o 
   4  -3   5     1897.58     1921.11    146.55 o 
   5  -3   5     2293.58     2331.44     61.46 o 
   6  -3   5     1999.41     2252.59     66.08 o 
   7  -3   5       98.71      100.68     13.05 o 
   8  -3   5     1085.39     1137.31     43.28 o 
   9  -3   5        7.35        5.48     13.53 o 
  10  -3   5      124.93      135.17     11.90 o 
  11  -3   5       71.00       91.46     12.97 o 
  12  -3   5        5.12        9.62      8.12 o 
 -11  -2   5       81.06       69.48      9.01 o 
 -10  -2   5      425.89      372.34     31.96 o 
  -9  -2   5      306.15      265.24     28.92 o 
  -8  -2   5      300.21      300.93     31.66 o 
  -7  -2   5     1456.89     1294.25     46.96 o 
  -6  -2   5       15.56       36.03      8.95 o 
  -5  -2   5     4915.45     4589.20    446.58 o 
  -4  -2   5     2144.92     1798.12    186.43 o 
  -3  -2   5     2317.47     2730.27     64.46 o 
  -2  -2   5     2847.85     2644.08     45.11 o 
  -1  -2   5      682.78      842.00     18.72 o 
   0  -2   5     8251.74     7754.46    217.98 o 
   1  -2   5      118.62      166.26     17.32 o 
   2  -2   5     6831.67     6883.17    622.70 o 
   3  -2   5      587.07      621.53     44.91 o 
   4  -2   5     6265.23     6514.61    127.33 o 
   5  -2   5     1317.91     1277.45     39.24 o 
   6  -2   5       26.01       42.79     11.55 o 
   7  -2   5      858.12      916.55     30.39 o 
   8  -2   5      550.92      557.16     20.62 o 
   9  -2   5     1648.02     1692.13     57.20 o 
  10  -2   5     1669.98     1789.76     91.06 o 
  11  -2   5      178.27      183.18     17.29 o 
  12  -2   5      644.14      868.39     64.52 o 
 -11  -1   5      197.79      192.54     14.20 o 
 -10  -1   5      674.68      600.88     42.34 o 
  -9  -1   5       67.78       44.91     14.46 o 
  -8  -1   5      365.58      329.55     33.36 o 
  -7  -1   5        1.81       12.13      9.27 o 
  -6  -1   5     1123.07     1183.30     40.35 o 
  -5  -1   5     3125.60     3152.79     66.07 o 
  -4  -1   5     1387.45     1333.60     35.94 o 
  -3  -1   5     3717.31     3667.84    118.06 o 
  -2  -1   5     2818.71     3072.69     42.54 o 
  -1  -1   5    13486.77    14954.07    244.60 o 
   0  -1   5      272.66      274.28      6.03 o 
   1  -1   5     2418.58     2414.34     53.01 o 
   2  -1   5      434.09      426.40     16.69 o 
   3  -1   5       49.85       71.27     10.10 o 
   4  -1   5     1683.69     1645.22     60.66 o 
   5  -1   5       36.94       27.75      8.43 o 
   6  -1   5     2319.58     2151.00     82.79 o 
   7  -1   5      170.06      159.83     22.26 o 
   8  -1   5      837.13      846.44     47.47 o 
   9  -1   5       49.76       48.18      7.08 o 
  10  -1   5      489.50      477.21     23.65 o 
  11  -1   5     1034.55      965.47     44.27 o 
  12  -1   5       31.58       30.91      8.20 o 
 -12   0   5      271.21      243.38     18.53 o 
 -11   0   5      155.35      124.58     11.68 o 
 -10   0   5       31.65       11.06     23.95 o 
  -9   0   5      503.51      404.95     36.80 o 
  -8   0   5       72.40       67.23     15.77 o 
  -7   0   5     1897.11     1654.50     77.78 o 
  -6   0   5      447.11      502.93     22.49 o 
  -5   0   5     1819.53     1472.75     91.65 o 
  -4   0   5     1263.33     1325.14     34.30 o 
  -3   0   5     1402.71     1362.88     25.31 o 
  -2   0   5     4568.91     4795.73    109.15 o 
  -1   0   5      177.05      179.28      5.95 o 
   0   0   5     3172.87     3437.69     71.46 o 
   1   0   5     1238.76     1304.76     31.42 o 
   2   0   5     1369.63     1234.01     42.48 o 
   3   0   5      238.30      201.10     14.72 o 
   4   0   5     3156.87     3098.70     96.41 o 
   5   0   5     4097.64     3923.32    120.75 o 
   6   0   5       59.23      102.01     15.32 o 
   7   0   5     1798.41     1745.83     76.90 o 
   8   0   5      485.01      474.70     17.98 o 
   9   0   5      975.35      916.54     32.60 o 
  10   0   5       24.79       29.66     10.13 o 
  11   0   5       50.20       61.20      9.86 o 
  12   0   5      102.12      112.98     18.35 o 
  13   0   5        9.36       15.94     10.36 o 
 -12   1   5        2.75       -0.91      4.27 o 
 -11   1   5      582.51      517.86     35.57 o 
 -10   1   5      309.44      313.06     17.50 o 
  -9   1   5      339.34      309.21     23.81 o 
  -8   1   5     1550.21     1461.31     86.66 o 
  -7   1   5      381.93      368.86     24.62 o 
  -6   1   5     6341.59     5658.09    723.74 o 
  -5   1   5       23.93       37.66      7.75 o 
  -4   1   5     2606.40     2241.54     53.69 o 
  -3   1   5     1046.80     1133.12     26.61 o 
  -2   1   5       11.13       15.43      1.98 o 
  -1   1   5    17000.75    19028.10    219.02 o 
   0   1   5     2089.47     2245.86     31.22 o 
   1   1   5    13748.36    13981.44    655.05 o 
   2   1   5     2212.55     2103.71     61.46 o 
   3   1   5     3661.90     3817.11    142.86 o 
   4   1   5     1158.68     1196.59     27.07 o 
   5   1   5     3566.99     3372.47    107.15 o 
   6   1   5      843.23      810.86     44.23 o 
   7   1   5       25.06       14.59      8.69 o 
   8   1   5     3756.77     3895.54    188.36 o 
   9   1   5      127.04      116.50     11.51 o 
  10   1   5      362.95      330.84     19.73 o 
  11   1   5      129.59       95.42     13.44 o 
  12   1   5        2.74       15.96     10.04 o 
  13   1   5      271.93      328.98     27.48 o 
 -11   2   5      285.49      291.43     30.65 o 
 -10   2   5      459.02      484.43     28.18 o 
  -9   2   5      955.60      919.24     42.18 o 
  -8   2   5      381.55      358.62     25.96 o 
  -7   2   5     2365.07     2320.45     70.76 o 
  -6   2   5      134.72      140.49     14.25 o 
  -5   2   5     2354.17     2510.49     96.79 o 
  -4   2   5      169.37      174.83     17.97 o 
  -3   2   5     2880.12     2553.68    143.32 o 
  -2   2   5     1688.52     1434.67     26.50 o 
  -1   2   5     2470.40     2344.33     37.01 o 
   0   2   5    13475.17    14532.34    210.37 o 
   1   2   5     3361.51     3565.31     81.10 o 
   2   2   5     6228.25     6794.77    119.02 o 
   3   2   5     2121.51     2179.20     43.33 o 
   4   2   5     1211.32     1391.36     46.50 o 
   5   2   5      919.81      889.13     52.69 o 
   6   2   5        0.36       16.18      3.97 o 
   7   2   5      751.65      724.11     44.29 o 
   8   2   5     1588.99     1610.06     87.34 o 
   9   2   5      477.68      491.59     29.63 o 
  10   2   5      799.58      718.11     35.09 o 
  11   2   5      305.22      297.74     22.47 o 
  12   2   5      703.19      667.93     44.77 o 
  13   2   5       49.82       49.17     11.51 o 
 -11   3   5      174.41      191.66     14.90 o 
 -10   3   5      525.09      492.72     28.35 o 
  -9   3   5       99.95      107.43     14.63 o 
  -8   3   5     2368.57     2416.99     58.50 o 
  -7   3   5      233.57      255.29     14.05 o 
  -6   3   5     2843.29     3013.32    288.33 o 
  -5   3   5     3038.24     3008.42    269.27 o 
  -4   3   5      833.28      798.68     45.97 o 
  -3   3   5     6684.55     6635.21    140.18 o 
  -2   3   5     2423.18     2519.45     37.62 o 
  -1   3   5    20477.48    22136.32    305.51 o 
   0   3   5      539.15      595.80     34.18 o 
   1   3   5     2501.52     2684.41     56.63 o 
   2   3   5     1462.32     1469.53     47.44 o 
   3   3   5     3107.54     3401.67     97.72 o 
   4   3   5     5939.60     6059.47    110.49 o 
   5   3   5      985.80      978.94     22.99 o 
   6   3   5     2133.45     1857.39     73.64 o 
   7   3   5     1812.09     1524.77     68.75 o 
   8   3   5     1737.62     1601.01     75.61 o 
   9   3   5      773.44      700.52     48.93 o 
  10   3   5      211.20      180.95     17.19 o 
  11   3   5      583.53      481.00     28.42 o 
  12   3   5        8.12       10.62      5.49 o 
  13   3   5      276.22      279.78     25.12 o 
 -11   4   5      149.75      161.71     12.72 o 
 -10   4   5      153.76      142.11     15.19 o 
  -9   4   5      212.65      231.62     16.48 o 
  -8   4   5      288.93      273.65     15.33 o 
  -7   4   5     1385.69     1450.22     36.68 o 
  -6   4   5      545.84      596.38     25.56 o 
  -5   4   5     2014.46     1773.11     98.55 o 
  -4   4   5       40.74       41.84      6.05 o 
  -3   4   5      259.90      230.70     10.05 o 
  -2   4   5    19999.45    18614.63    875.37 o 
  -1   4   5        1.12        8.87      3.67 o 
   0   4   5     7753.05     8434.78    217.42 o 
   1   4   5      420.65      491.36     19.22 o 
   2   4   5      216.21      163.87     21.65 o 
   3   4   5    11217.52    11066.91    275.52 o 
   4   4   5     1108.24     1422.64     47.88 o 
   5   4   5     5439.71     5653.14    112.53 o 
   6   4   5      661.32      667.66     25.75 o 
   7   4   5     1347.88     1382.61     64.14 o 
   8   4   5       81.18       97.80     16.95 o 
   9   4   5     1006.25      841.45     54.10 o 
  10   4   5      108.52       89.65     18.15 o 
  11   4   5       11.20       19.69      8.37 o 
  12   4   5      147.98      127.55     13.37 o 
  13   4   5      182.01      212.13     20.81 o 
 -11   5   5      132.71      144.40     17.81 o 
 -10   5   5      519.73      570.50     27.69 o 
  -9   5   5        2.07       -0.01      5.39 o 
  -8   5   5      455.91      457.24     17.94 o 
  -7   5   5       10.50        9.92      6.14 o 
  -6   5   5      826.16      908.71     28.42 o 
  -5   5   5       81.21       74.83     13.09 o 
  -4   5   5     2025.60     1838.46     39.68 o 
  -3   5   5     2619.07     2689.62     57.52 o 
  -2   5   5        1.91       13.30      6.00 o 
  -1   5   5    12387.59    11656.43    300.31 o 
   0   5   5     1384.01     1274.03     51.32 o 
   1   5   5    10667.15    10707.60    951.13 o 
   2   5   5      238.63      210.37     20.79 o 
   3   5   5    13007.36    13397.28    584.30 o 
   4   5   5     2988.51     3258.68     95.80 o 
   5   5   5       59.36       48.23      7.17 o 
   6   5   5      780.42      767.84     71.48 o 
   7   5   5      169.50      179.80     16.42 o 
   8   5   5      237.79      222.98     18.17 o 
   9   5   5      133.98      122.90     14.49 o 
  10   5   5      441.97      453.02     26.42 o 
  11   5   5      158.18      137.90     14.66 o 
  12   5   5       28.09       21.23     10.03 o 
  13   5   5      428.67      571.33     32.15 o 
 -11   6   5      426.82      499.41     28.93 o 
 -10   6   5      154.74      188.80     15.30 o 
  -9   6   5     1168.93     1328.38     40.26 o 
  -8   6   5       23.82       14.87      5.21 o 
  -7   6   5      994.98     1055.26     31.10 o 
  -6   6   5      674.88      706.54     22.29 o 
  -5   6   5      808.15      842.79     55.85 o 
  -4   6   5     3104.13     2927.89     71.15 o 
  -3   6   5      203.56      170.35     13.13 o 
  -2   6   5     8966.56     7659.92    187.18 o 
  -1   6   5       59.03       74.97     13.79 o 
   0   6   5     4400.95     3874.34    122.33 o 
   1   6   5     1181.11     1214.96    159.32 o 
   2   6   5     8211.87     8022.51    832.32 o 
   3   6   5     1394.70     1264.45     80.08 o 
   4   6   5     1551.97     1680.11     61.87 o 
   5   6   5     1010.51     1065.78    158.04 o 
   6   6   5      182.69      184.44     20.95 o 
   7   6   5      766.27      841.52     35.36 o 
   8   6   5      302.43      346.58     22.70 o 
   9   6   5       62.12       90.46     12.28 o 
  10   6   5      681.27      736.18     55.14 o 
  11   6   5       17.39       25.61      6.12 o 
  12   6   5      642.27      633.54     37.59 o 
 -10   7   5      175.39      183.65     21.07 o 
  -9   7   5       24.02       28.31      6.80 o 
  -8   7   5      791.52      882.45     25.17 o 
  -7   7   5      320.10      312.23     15.32 o 
  -6   7   5     3105.45     3111.88     83.77 o 
  -5   7   5     2651.58     2820.21    113.81 o 
  -4   7   5      457.24      420.58     31.86 o 
  -3   7   5     3062.89     2666.41    180.80 o 
  -2   7   5      571.59      516.36     25.21 o 
  -1   7   5     6178.17     5176.01    159.65 o 
   0   7   5       40.25       26.49      9.18 o 
   1   7   5      445.88      419.28     31.09 o 
   2   7   5     5417.01     5054.34    111.52 o 
   3   7   5       49.82       40.81      7.73 o 
   4   7   5     4711.40     4891.78    164.75 o 
   5   7   5       97.44       77.65     11.17 o 
   6   7   5     2704.26     2882.11    108.62 o 
   7   7   5     1069.71     1075.60     59.37 o 
   8   7   5      909.15     1088.63     65.95 o 
   9   7   5     1459.55     1636.89    133.25 o 
  10   7   5      116.35      127.34     19.32 o 
  11   7   5      517.63      477.77     23.27 o 
  12   7   5        3.19        0.22      5.02 o 
  -9   8   5      248.69      279.41     14.87 o 
  -8   8   5      154.76      160.75     13.08 o 
  -7   8   5     1433.21     1492.82     36.10 o 
  -6   8   5      854.32      785.44     39.99 o 
  -5   8   5      841.64      843.57     58.38 o 
  -4   8   5      420.91      567.71     31.52 o 
  -3   8   5        2.41       11.96      7.71 o 
  -2   8   5      427.38      416.36     24.83 o 
  -1   8   5       86.21       86.78     16.48 o 
   0   8   5     1420.72     1597.54     71.74 o 
   1   8   5      633.51      694.30     42.89 o 
   2   8   5      113.91       98.20     11.94 o 
   3   8   5     4787.12     5342.09    355.83 o 
   4   8   5      436.98      401.45     37.69 o 
   5   8   5     5434.91     6081.05    133.99 o 
   6   8   5      411.88      418.84     35.12 o 
   7   8   5     1381.41     1384.88     68.46 o 
   8   8   5     1429.25     1357.68     68.24 o 
   9   8   5      432.75      424.58     35.13 o 
  10   8   5      345.04      336.94     29.52 o 
  11   8   5        0.03       -2.06      4.94 o 
  12   8   5      324.94      313.65     19.51 o 
  -9   9   5        4.17       11.73      4.47 o 
  -8   9   5      376.40      440.01     19.37 o 
  -7   9   5      137.05      118.09      9.88 o 
  -6   9   5      206.19      206.07     11.80 o 
  -5   9   5      454.04      509.76     23.00 o 
  -4   9   5       65.34       62.75      8.85 o 
  -3   9   5     1536.96     1578.11     47.90 o 
  -2   9   5       17.17       -2.18      5.46 o 
  -1   9   5      785.44      885.03     37.88 o 
   0   9   5      872.62      920.67     54.73 o 
   1   9   5     1352.33     1661.78     73.92 o 
   2   9   5     1333.99     1575.72     81.11 o 
   3   9   5      549.23      574.11     41.64 o 
   4   9   5     1729.32     1839.45     74.93 o 
   5   9   5      181.49      167.28     16.10 o 
   6   9   5       29.16       33.99     10.29 o 
   7   9   5       18.19       34.10     11.69 o 
   8   9   5       39.15       31.42     11.16 o 
   9   9   5      279.77      302.13     28.11 o 
  10   9   5       11.29       16.45      8.64 o 
  11   9   5      245.89      271.09     20.42 o 
  -8  10   5       69.01       64.31      8.12 o 
  -7  10   5      516.14      579.01     26.78 o 
  -6  10   5       80.64       75.88      8.62 o 
  -5  10   5      142.65      115.64     13.39 o 
  -4  10   5     1005.77      953.01     39.28 o 
  -3  10   5       65.66       87.14     16.48 o 
  -2  10   5     5171.25     5146.53    114.59 o 
  -1  10   5       69.40       74.19      9.50 o 
   0  10   5     5588.17     5732.08    127.99 o 
   1  10   5       74.47      107.54     17.54 o 
   2  10   5     1965.28     2030.29     86.69 o 
   3  10   5     1550.54     1599.08     51.26 o 
   4  10   5      118.31      175.10    100.65 o 
   5  10   5     1194.92     1245.88     61.19 o 
   6  10   5       30.79       53.50      9.71 o 
   7  10   5      331.08      378.34     31.40 o 
   8  10   5      775.12      791.85     45.86 o 
   9  10   5       58.59       57.45      8.67 o 
  10  10   5      158.51      171.58     17.51 o 
  11  10   5       15.77       25.32      4.15 o 
  -7  11   5      381.41      404.19     18.50 o 
  -6  11   5      411.02      435.81     21.76 o 
  -5  11   5      716.90      713.02     35.46 o 
  -4  11   5      146.80      143.25     13.94 o 
  -3  11   5     1033.76     1104.68     54.68 o 
  -2  11   5      275.10      314.55     19.53 o 
  -1  11   5     2447.34     2608.11     69.95 o 
   0  11   5      167.73      193.84     16.50 o 
   1  11   5      806.00      826.84     29.13 o 
   2  11   5      118.59      120.99     13.55 o 
   3  11   5       47.74       47.28      9.04 o 
   4  11   5     1767.98     1693.52     98.69 o 
   5  11   5       28.97       34.90      7.29 o 
   6  11   5     2210.95     2202.99     59.77 o 
   7  11   5      776.42      828.49     45.03 o 
   8  11   5      652.38      676.41     27.47 o 
   9  11   5      491.51      474.06     19.89 o 
  10  11   5       22.99       26.57      4.47 o 
  -6  12   5      461.59      457.10     18.13 o 
  -5  12   5      492.10      483.58     21.00 o 
  -4  12   5      687.64      682.72     27.00 o 
  -3  12   5       39.73       39.70     12.43 o 
  -2  12   5      166.38      197.01     21.86 o 
  -1  12   5     1193.24     1129.21     32.97 o 
   0  12   5      100.21      119.43     10.43 o 
   1  12   5     2078.60     2057.63     48.90 o 
   2  12   5        4.53       -4.72      4.72 o 
   3  12   5      353.86      331.97     20.81 o 
   4  12   5       42.78       40.02     12.77 o 
   5  12   5      666.16      696.80     33.15 o 
   6  12   5      146.07      152.55     11.92 o 
   7  12   5      420.57      401.60     15.51 o 
   8  12   5      342.03      319.16     12.47 o 
   9  12   5      110.04      100.26      5.74 o 
  -5  13   5      604.58      592.66     28.64 o 
  -4  13   5       30.07       25.32      8.11 o 
  -3  13   5      388.23      403.03     27.90 o 
  -2  13   5       85.53       84.36     12.37 o 
  -1  13   5      227.40      235.35     22.13 o 
   0  13   5      409.90      393.00     21.49 o 
   1  13   5       55.59       48.79      6.56 o 
   2  13   5     2027.13     1871.71     53.98 o 
   3  13   5       23.11       16.25      4.60 o 
   4  13   5      886.56      851.42     30.23 o 
   5  13   5       34.81       31.95      5.06 o 
   6  13   5      427.65      355.48     24.06 o 
   7  13   5      172.29      154.80      7.93 o 
   8  13   5        4.77        9.95      4.23 o 
  -3  14   5       33.66       33.97      7.11 o 
  -2  14   5      819.99      464.84    336.40 o 
  -1  14   5       11.97       14.28      4.35 o 
   0  14   5      292.01      309.66     22.39 o 
   1  14   5      107.21       90.59     12.43 o 
   2  14   5      105.36      102.42      9.20 o 
   3  14   5      404.25      372.27     13.60 o 
   4  14   5       16.58       15.61      3.37 o 
   5  14   5      540.34      540.58     15.15 o 
   6  14   5       33.28       37.25      4.45 o 
   1  15   5      420.10      376.32     13.40 o 
   2  15   5      548.40      537.53     24.40 o 
   3  15   5        2.79        4.01      3.32 o 
   0 -11   6      147.60      134.95     10.95 o 
   1 -11   6      454.15      439.15     21.37 o 
  -4 -10   6        1.45        1.42      4.40 o 
  -3 -10   6      739.27      783.82     36.83 o 
  -2 -10   6      227.30      233.09     12.96 o 
  -1 -10   6      118.85      130.44     10.46 o 
   0 -10   6      502.65      520.21     31.25 o 
   1 -10   6        3.02        5.05      6.24 o 
   2 -10   6      604.97      604.97     34.16 o 
   3 -10   6       98.89      109.82     13.48 o 
   4 -10   6      471.23      455.57     24.68 o 
  -6  -9   6      455.73      485.46     16.98 o 
  -5  -9   6       15.14       20.10      5.55 o 
  -4  -9   6      631.30      684.10     55.80 o 
  -3  -9   6      125.32      123.53     13.26 o 
  -2  -9   6      418.80      465.71     19.81 o 
  -1  -9   6      808.14      792.70     32.15 o 
   0  -9   6      208.87      198.43     15.95 o 
   1  -9   6      975.44      992.82    100.02 o 
   2  -9   6        6.97       -5.11      7.95 o 
   3  -9   6      926.79      974.23     34.54 o 
   4  -9   6       40.67       46.86      8.00 o 
   5  -9   6      509.22      541.23     38.39 o 
   6  -9   6      756.89      768.52     35.73 o 
  -7  -8   6      542.12      547.35     29.08 o 
  -6  -8   6        2.00        3.27      3.75 o 
  -5  -8   6      612.74      588.07     25.87 o 
  -4  -8   6      198.68      199.55     23.53 o 
  -3  -8   6      545.30      543.57     44.26 o 
  -2  -8   6     1140.95     1297.67     43.85 o 
  -1  -8   6      111.60      122.99     11.76 o 
   0  -8   6      581.84      574.97     30.44 o 
   1  -8   6      173.49      176.17     16.99 o 
   2  -8   6     1328.84     1431.93     81.35 o 
   3  -8   6        3.87        0.11     10.64 o 
   4  -8   6      192.49      175.93     16.19 o 
   5  -8   6       33.76       38.13      8.75 o 
   6  -8   6       63.27       60.00      8.91 o 
   7  -8   6      321.80      328.55     25.84 o 
   8  -8   6        1.84       -3.18      4.94 o 
  -8  -7   6      348.08      360.85     23.12 o 
  -7  -7   6        2.19       10.57      7.27 o 
  -6  -7   6      595.27      611.40     27.20 o 
  -5  -7   6      143.59      142.62     13.90 o 
  -4  -7   6     1608.49     1469.81     64.75 o 
  -3  -7   6     1328.17     1338.41     63.80 o 
  -2  -7   6      550.45      545.84     29.44 o 
  -1  -7   6      676.43      734.96     45.43 o 
   0  -7   6      108.46      131.34     12.43 o 
   1  -7   6     3121.84     2983.35     84.93 o 
   2  -7   6     1317.73     1441.45     50.63 o 
   3  -7   6     1009.97     1009.03     66.32 o 
   4  -7   6      460.59      439.79     27.82 o 
   5  -7   6       20.24       15.93      7.94 o 
   6  -7   6      257.65      244.27     15.33 o 
   7  -7   6        0.37        0.23      5.81 o 
   8  -7   6      280.46      304.25     18.20 o 
   9  -7   6        5.52        4.27      7.99 o 
  -9  -6   6      189.57      194.19     14.00 o 
  -8  -6   6      145.14      150.37     12.17 o 
  -7  -6   6      120.00      156.70     14.06 o 
  -6  -6   6        0.95       -1.26      6.90 o 
  -5  -6   6      354.64      371.03     23.44 o 
  -4  -6   6      705.35      699.96     33.99 o 
  -3  -6   6     1468.14     1342.91     64.91 o 
  -2  -6   6      200.43      203.51     14.84 o 
  -1  -6   6     1307.89     1268.81     44.12 o 
   0  -6   6      288.43      249.74     20.05 o 
   1  -6   6       16.45       15.63      6.87 o 
   2  -6   6     1823.50     1839.72     74.44 o 
   3  -6   6     2089.84     1939.62     67.87 o 
   4  -6   6     1729.82     1508.75     55.65 o 
   5  -6   6     1582.94     1409.98     50.92 o 
   6  -6   6      458.62      422.59     22.24 o 
   7  -6   6      932.81      827.45     38.39 o 
   8  -6   6        0.77       12.08      9.30 o 
   9  -6   6      407.23      427.65     23.77 o 
  10  -6   6        2.76        8.48      4.15 o 
 -10  -5   6      261.21      280.81     18.64 o 
  -9  -5   6      421.92      451.63     20.27 o 
  -8  -5   6      742.00      799.42     52.15 o 
  -7  -5   6      310.89      331.20     30.17 o 
  -6  -5   6     1547.64     1585.86    148.11 o 
  -5  -5   6       12.87       17.83      7.03 o 
  -4  -5   6     1501.48     1424.48     51.41 o 
  -3  -5   6     1396.07     1423.51     51.69 o 
  -2  -5   6      672.66      660.73     30.29 o 
  -1  -5   6      834.03      911.19     38.77 o 
   0  -5   6       35.68       44.14     13.10 o 
   1  -5   6     1566.92     1462.03     51.59 o 
   2  -5   6        7.79       14.94      4.70 o 
   3  -5   6     2241.77     2158.32     65.02 o 
   4  -5   6      246.73      243.21     27.73 o 
   5  -5   6     2514.63     2420.79     90.30 o 
   6  -5   6      878.58      804.86     31.37 o 
   7  -5   6      368.39      321.06     24.53 o 
   8  -5   6      979.69      892.10     40.89 o 
   9  -5   6        6.69       19.88     13.05 o 
  10  -5   6      422.17      450.68     18.98 o 
 -10  -4   6      319.29      349.16     25.22 o 
  -9  -4   6      475.04      545.76     21.32 o 
  -8  -4   6       54.67       63.64      9.62 o 
  -7  -4   6     2160.96     1884.54     83.22 o 
  -6  -4   6       33.16       18.57     10.62 o 
  -5  -4   6     1672.54     1647.58    150.48 o 
  -4  -4   6     1597.03     1566.03     78.91 o 
  -3  -4   6     1294.67     1366.91     49.09 o 
  -2  -4   6     3413.21     3726.28    748.81 o 
  -1  -4   6        8.29       25.09     10.78 o 
   0  -4   6     7547.34     6739.01    211.17 o 
   1  -4   6      640.99      538.60     41.65 o 
   2  -4   6     2527.39     2163.81     91.16 o 
   3  -4   6      191.72      196.85     24.63 o 
   4  -4   6     2020.47     2269.08     66.27 o 
   5  -4   6      223.13      208.13     14.82 o 
   6  -4   6        2.04        2.38      5.15 o 
   7  -4   6     1064.68     1017.36     44.34 o 
   8  -4   6      201.20      167.99     17.98 o 
   9  -4   6      431.31      382.70     25.88 o 
  10  -4   6      347.07      358.81     23.34 o 
  11  -4   6       35.19       33.21      7.35 o 
 -11  -3   6      266.25      274.48     18.03 o 
 -10  -3   6       62.28       70.74     18.69 o 
  -9  -3   6      194.85      221.02     24.57 o 
  -8  -3   6      668.42      691.22     31.57 o 
  -7  -3   6      336.58      325.26     22.39 o 
  -6  -3   6     1518.66     1560.40     54.11 o 
  -5  -3   6     1279.01     1212.84     65.50 o 
  -4  -3   6     2059.72     2340.38    164.45 o 
  -3  -3   6     1080.65     1266.55    299.14 o 
  -2  -3   6     1487.64     1575.46    268.08 o 
  -1  -3   6      525.27      466.74     40.27 o 
   0  -3   6        0.38        5.73      7.19 o 
   1  -3   6      605.11      486.91     36.42 o 
   2  -3   6      233.44      238.32     24.44 o 
   3  -3   6     2448.18     2367.32     90.11 o 
   4  -3   6     1351.10     1313.12     62.15 o 
   5  -3   6     1083.19     1267.38     63.34 o 
   6  -3   6     1689.93     1634.67     73.01 o 
   7  -3   6      593.44      587.15     31.81 o 
   8  -3   6     1805.01     1753.38     60.81 o 
   9  -3   6      786.26      788.67     38.20 o 
  10  -3   6      307.19      268.48     20.97 o 
  11  -3   6      500.02      565.91     28.28 o 
 -11  -2   6       61.04       46.78      6.54 o 
 -10  -2   6      362.09      318.45     19.38 o 
  -9  -2   6     1321.34     1198.81     62.84 o 
  -8  -2   6      104.22       85.44     17.42 o 
  -7  -2   6      442.40      431.77     39.02 o 
  -6  -2   6       28.07       30.56     15.34 o 
  -5  -2   6     1655.95     1685.54     77.32 o 
  -4  -2   6     4627.84     4549.18    137.91 o 
  -3  -2   6      263.88      245.27     27.60 o 
  -2  -2   6      919.81      955.82    123.81 o 
  -1  -2   6      464.83      548.85     42.40 o 
   0  -2   6      704.03      595.59     40.44 o 
   1  -2   6       35.03       20.17      9.05 o 
   2  -2   6       36.56       43.56      6.08 o 
   3  -2   6     1685.32     1765.58    144.58 o 
   4  -2   6      289.51      282.68     16.35 o 
   5  -2   6     1507.58     1425.01     43.70 o 
   6  -2   6      468.39      498.88     26.34 o 
   7  -2   6     1909.32     1875.26     78.07 o 
   8  -2   6      212.30      218.54     15.09 o 
   9  -2   6      839.48      926.85     38.01 o 
  10  -2   6       96.71      107.21     11.19 o 
  11  -2   6      206.99      221.79     29.86 o 
  12  -2   6      231.73      326.56     29.21 o 
 -11  -1   6      265.17      255.74     14.85 o 
 -10  -1   6      772.66      744.12     31.67 o 
  -9  -1   6      327.76      318.36     32.22 o 
  -8  -1   6      856.49      670.42     48.55 o 
  -7  -1   6      398.00      387.07     36.12 o 
  -6  -1   6     1047.80     1026.73     59.44 o 
  -5  -1   6      627.38      696.79     22.08 o 
  -4  -1   6      139.86      122.62      8.04 o 
  -3  -1   6     5711.74     5351.07    169.68 o 
  -2  -1   6     1045.98     1126.13     23.82 o 
  -1  -1   6     7562.46     8143.48    248.07 o 
   0  -1   6        3.30        4.36      3.88 o 
   1  -1   6     6778.50     7225.02    136.71 o 
   2  -1   6     3521.84     3608.00     76.06 o 
   3  -1   6     8758.32     9409.67    249.03 o 
   4  -1   6     1410.67     1429.84     57.05 o 
   5  -1   6      509.45      421.60     29.62 o 
   6  -1   6     1578.99     1529.39     67.68 o 
   7  -1   6      163.66      175.35     15.01 o 
   8  -1   6      295.55      329.71     15.29 o 
   9  -1   6      467.58      451.06     18.61 o 
  10  -1   6      122.68      116.19      9.70 o 
  11  -1   6       43.11       53.24     16.34 o 
  12  -1   6       37.66       43.27      8.76 o 
 -11   0   6       81.12       68.51      8.21 o 
 -10   0   6      291.38      280.46     19.28 o 
  -9   0   6     1067.24      925.84     56.54 o 
  -8   0   6       77.42       84.83     18.26 o 
  -7   0   6     1732.76     1588.27     78.37 o 
  -6   0   6        4.75       -8.80      8.80 o 
  -5   0   6     4981.43     4318.44    125.06 o 
  -4   0   6     2553.15     2571.68     78.18 o 
  -3   0   6      743.96      703.16     19.95 o 
  -2   0   6    17023.26    18111.28    543.60 o 
  -1   0   6      145.27      178.89      8.49 o 
   0   0   6     7330.52     7674.85    142.69 o 
   1   0   6      703.54      673.65     24.47 o 
   2   0   6    15876.09    16204.72    281.89 o 
   3   0   6     2114.61     2084.92     67.76 o 
   4   0   6    10881.30    11941.25    308.16 o 
   5   0   6     2950.96     2882.87     98.04 o 
   6   0   6      412.80      402.75     31.23 o 
   7   0   6     2423.31     2718.36     58.34 o 
   8   0   6      984.73      955.32     23.76 o 
   9   0   6     2455.70     2613.65     93.19 o 
  10   0   6      826.11      765.37     30.28 o 
  11   0   6      121.24      103.12     11.20 o 
  12   0   6      312.14      331.93     22.81 o 
 -11   1   6       88.78       76.95     13.34 o 
 -10   1   6      381.83      408.33     23.00 o 
  -9   1   6       21.56       15.35      7.44 o 
  -8   1   6      248.85      254.52     29.68 o 
  -7   1   6      234.65      235.96     28.43 o 
  -6   1   6     1811.91     1788.62     81.59 o 
  -5   1   6      959.80      982.22     32.15 o 
  -4   1   6     3742.32     3150.52    209.36 o 
  -3   1   6     4340.77     4258.53    179.26 o 
  -2   1   6     1159.66     1119.78     50.46 o 
  -1   1   6     3690.05     4196.17     73.15 o 
   0   1   6      878.39     1000.74     20.08 o 
   1   1   6      584.19      717.37     33.43 o 
   2   1   6     2898.40     2980.71     85.32 o 
   3   1   6      517.14      547.23     26.29 o 
   4   1   6     3454.54     3456.03    101.06 o 
   5   1   6       21.51       15.43      7.81 o 
   6   1   6     1273.23     1190.04     57.53 o 
   7   1   6       33.94       33.80     11.90 o 
   8   1   6     2605.44     2612.64    146.81 o 
   9   1   6     3503.46     3539.48     95.57 o 
  10   1   6      815.66      777.93     30.57 o 
  11   1   6      710.56      737.09     29.70 o 
  12   1   6       65.42       47.07     12.76 o 
  13   1   6      308.42      386.24     28.42 o 
 -11   2   6      115.73      105.59     15.14 o 
 -10   2   6       54.65       71.76     18.57 o 
  -9   2   6      461.48      501.29     33.07 o 
  -8   2   6       22.32       23.18      6.99 o 
  -7   2   6     1450.99     1467.65     57.90 o 
  -6   2   6      478.49      506.06     39.27 o 
  -5   2   6      901.80     1026.10    144.38 o 
  -4   2   6      657.39      734.79     24.87 o 
  -3   2   6     1109.74     1041.87     47.22 o 
  -2   2   6      679.77      654.03     16.00 o 
  -1   2   6       38.51       32.10      9.51 o 
   0   2   6     1035.09     1108.01     56.44 o 
   1   2   6     5146.86     5277.14     77.12 o 
   2   2   6     1948.92     1938.09     60.38 o 
   3   2   6     2747.11     2646.24     77.81 o 
   4   2   6      470.35      493.05     25.29 o 
   5   2   6     1082.44     1054.84     32.79 o 
   6   2   6        0.77       -0.81      6.33 o 
   7   2   6     1323.53     1260.43     63.68 o 
   8   2   6       85.26       81.13      8.01 o 
   9   2   6      108.24      130.20     16.17 o 
  10   2   6      764.36      700.08     35.50 o 
  11   2   6       10.68        2.52      6.61 o 
  12   2   6      202.84      223.11     18.41 o 
  13   2   6        0.78       -7.37      7.87 o 
 -11   3   6      271.22      314.75     20.67 o 
 -10   3   6      169.72      172.76     19.59 o 
  -9   3   6       32.67       22.49     21.06 o 
  -8   3   6     1433.50     1312.63     52.76 o 
  -7   3   6       99.94       98.81     14.34 o 
  -6   3   6     3044.51     3335.25    124.94 o 
  -5   3   6      418.96      423.16     20.56 o 
  -4   3   6      182.36      178.28      9.22 o 
  -3   3   6     3202.39     2937.69    271.05 o 
  -2   3   6      536.44      511.62     15.93 o 
  -1   3   6     6375.74     6684.26    312.92 o 
   0   3   6       97.07      102.45      6.32 o 
   1   3   6     3883.47     3692.82     73.23 o 
   2   3   6     3957.96     4165.63    184.72 o 
   3   3   6     5943.96     6490.36    139.26 o 
   4   3   6     4419.21     4807.61    238.32 o 
   5   3   6      380.65      440.53     24.44 o 
   6   3   6     1699.62     1677.51     71.60 o 
   7   3   6       32.79       17.92      8.59 o 
   8   3   6     1358.83     1436.39    104.73 o 
   9   3   6      107.53       96.76     13.41 o 
  10   3   6       29.67       32.04      8.79 o 
  11   3   6      231.32      186.45     17.82 o 
  12   3   6       41.07       21.30      9.19 o 
  13   3   6      278.66      306.09     26.53 o 
 -11   4   6      392.67      420.03     18.27 o 
 -10   4   6      162.14      168.80     15.52 o 
  -9   4   6      289.74      267.50     21.82 o 
  -8   4   6       50.92       40.61      7.70 o 
  -7   4   6     1111.80     1142.51     58.66 o 
  -6   4   6      883.19     1020.15     33.49 o 
  -5   4   6     1056.92     1040.89     35.96 o 
  -4   4   6     2265.65     2293.83     45.45 o 
  -3   4   6     1573.47     1389.61     96.99 o 
  -2   4   6     4014.61     3685.72     60.81 o 
  -1   4   6     1497.52     1271.44    118.38 o 
   0   4   6    19043.24    19600.44    478.70 o 
   1   4   6      112.11      139.22      9.98 o 
   2   4   6    10208.95    10135.34    547.50 o 
   3   4   6     5780.49     5982.99    111.09 o 
   4   4   6     5087.79     5903.73    111.16 o 
   5   4   6     3925.69     4092.60     82.22 o 
   6   4   6        0.31       -6.12      7.36 o 
   7   4   6     2074.37     2060.63     86.31 o 
   8   4   6      142.19      130.68     20.66 o 
   9   4   6     1107.63     1029.55     61.66 o 
  10   4   6      350.85      279.38     31.80 o 
  11   4   6      360.51      345.68     23.82 o 
  12   4   6      276.55      303.80     23.62 o 
  13   4   6        6.01        7.94      7.02 o 
 -11   5   6       72.51      100.49     12.33 o 
 -10   5   6      885.42      984.67     36.17 o 
  -9   5   6       20.06       14.17      5.88 o 
  -8   5   6     1243.45     1282.45     42.28 o 
  -7   5   6      590.31      584.60     25.75 o 
  -6   5   6       50.75       58.06      6.66 o 
  -5   5   6     2525.77     2750.78     67.57 o 
  -4   5   6       44.67       51.21      5.83 o 
  -3   5   6    14552.43    16020.52   1493.66 o 
  -2   5   6      128.07      121.44      7.73 o 
  -1   5   6     8645.48     7918.22    213.75 o 
   0   5   6     1238.28     1268.30     51.78 o 
   1   5   6     4531.88     4840.95    354.65 o 
   2   5   6      943.14      935.99     31.56 o 
   3   5   6     1607.46     1682.98     46.21 o 
   4   5   6     6847.51     7073.27    340.73 o 
   5   5   6      780.61      709.15     36.43 o 
   6   5   6     4081.23     3970.44    172.00 o 
   7   5   6     1362.25     1362.35     66.41 o 
   8   5   6     1300.10     1221.42    130.50 o 
   9   5   6      702.54      627.92     32.18 o 
  10   5   6      242.58      206.42     26.37 o 
  11   5   6      284.47      284.64     33.22 o 
  12   5   6       12.59        4.09      5.61 o 
  13   5   6      427.95      515.69     30.67 o 
 -10   6   6        4.03       -3.40      7.95 o 
  -9   6   6      758.04      869.92     30.09 o 
  -8   6   6       72.08       67.26     10.81 o 
  -7   6   6     1065.39     1114.99     43.98 o 
  -6   6   6      409.87      412.05     17.82 o 
  -5   6   6      546.92      532.21     17.50 o 
  -4   6   6      271.53      264.25     30.28 o 
  -3   6   6      311.34      261.49     15.92 o 
  -2   6   6     8298.43     8220.64    330.74 o 
  -1   6   6      589.90      522.53     33.06 o 
   0   6   6       54.28       58.98     11.45 o 
   1   6   6     2688.02     2714.34    282.14 o 
   2   6   6       61.88       75.52      9.32 o 
   3   6   6     6936.49     6946.80    345.65 o 
   4   6   6     1068.22     1224.31     40.06 o 
   5   6   6     1603.85     1485.40     63.10 o 
   6   6   6      645.90      691.96     68.52 o 
   7   6   6     1425.85     1463.37     50.45 o 
   8   6   6     1329.54     1228.73     51.20 o 
   9   6   6      150.84      168.31     16.84 o 
  10   6   6      445.65      443.17     44.38 o 
  11   6   6       15.95       12.87      6.25 o 
  12   6   6      280.57      308.25     18.19 o 
 -10   7   6      276.46      331.58     25.79 o 
  -9   7   6        9.48       19.71     10.95 o 
  -8   7   6      492.31      541.12     26.61 o 
  -7   7   6      334.45      335.65     16.52 o 
  -6   7   6     1552.40     1614.65     49.50 o 
  -5   7   6     1249.34     1434.88     33.04 o 
  -4   7   6      964.63     1027.60     24.47 o 
  -3   7   6      159.36      155.00     13.32 o 
  -2   7   6      178.84      172.66     14.29 o 
  -1   7   6     1864.77     1516.98     66.55 o 
   0   7   6       11.80        9.16      7.75 o 
   1   7   6     7979.95     6214.80    183.02 o 
   2   7   6     1854.66     1673.28    146.28 o 
   3   7   6      466.70      395.44     22.70 o 
   4   7   6     3613.64     3885.04    141.21 o 
   5   7   6      260.27      252.03     22.87 o 
   6   7   6     1796.45     2066.79     76.90 o 
   7   7   6      310.83      334.35     22.07 o 
   8   7   6      694.11      711.51     33.51 o 
   9   7   6      999.79     1015.18     62.92 o 
  10   7   6      111.88      128.01     13.44 o 
  11   7   6      152.78      152.42     13.23 o 
  12   7   6       44.05       45.11      9.84 o 
  -9   8   6      311.44      359.47     20.47 o 
  -8   8   6      145.83      113.35     11.04 o 
  -7   8   6      481.79      523.06     24.48 o 
  -6   8   6     2909.19     2794.53     96.93 o 
  -5   8   6       69.01       64.75      8.45 o 
  -4   8   6     2420.15     2902.59    156.29 o 
  -3   8   6        5.33        9.86      5.13 o 
  -2   8   6     2517.06     2372.49    130.00 o 
  -1   8   6      174.12      184.83     22.09 o 
   0   8   6     2810.16     2558.08     97.07 o 
   1   8   6       90.05      114.81     17.26 o 
   2   8   6     6144.69     5846.96    128.71 o 
   3   8   6     1579.02     1581.84     51.97 o 
   4   8   6      903.30      947.92     59.79 o 
   5   8   6     2589.81     2801.78    112.21 o 
   6   8   6      282.21      280.17     28.50 o 
   7   8   6      501.79      574.76     42.10 o 
   8   8   6      400.00      436.68     36.74 o 
   9   8   6      404.41      430.09     35.68 o 
  10   8   6      680.29      749.00     44.93 o 
  11   8   6       18.86       24.00      8.22 o 
  12   8   6      402.83      450.36     23.74 o 
  -9   9   6        2.33        3.75      5.38 o 
  -8   9   6      739.90      818.04     26.25 o 
  -7   9   6      376.38      340.77     18.39 o 
  -6   9   6      667.62      675.32     34.95 o 
  -5   9   6     1629.12     1772.20     60.47 o 
  -4   9   6        5.24       -2.22     12.45 o 
  -3   9   6     5485.46     5372.64    175.75 o 
  -2   9   6       56.78       65.59     10.08 o 
  -1   9   6     3026.08     3236.58    135.49 o 
   0   9   6      598.27      646.35     52.11 o 
   1   9   6     3728.43     4048.36    136.53 o 
   2   9   6     2172.70     2393.34     67.37 o 
   3   9   6      257.18      296.63     29.69 o 
   4   9   6     4010.53     4367.18    150.80 o 
   5   9   6      189.47      188.89     16.98 o 
   6   9   6     1409.33     1432.44     68.83 o 
   7   9   6      512.40      524.43     39.46 o 
   8   9   6      498.31      548.38     40.09 o 
   9   9   6      727.85      907.41     50.99 o 
  10   9   6      105.30      117.35     16.98 o 
  11   9   6      460.11      477.24     19.09 o 
  -8  10   6      187.49      203.90     12.73 o 
  -7  10   6      850.14      874.48     32.95 o 
  -6  10   6      235.87      239.98     18.25 o 
  -5  10   6       38.37       35.85      8.49 o 
  -4  10   6      256.13      277.57     23.46 o 
  -3  10   6       18.53       12.99      9.67 o 
  -2  10   6     1021.01     1051.38     41.73 o 
  -1  10   6      272.93      240.44     18.46 o 
   0  10   6     1415.21     1487.89     50.45 o 
   1  10   6      260.32      305.55     29.18 o 
   2  10   6      139.52      165.15     22.22 o 
   3  10   6     3943.77     3668.61    131.38 o 
   4  10   6      256.54      249.53     19.05 o 
   5  10   6     3129.45     2987.55    139.45 o 
   6  10   6      824.61      772.14     47.15 o 
   7  10   6     1042.20     1004.77     54.97 o 
   8  10   6      882.00      934.62     50.94 o 
   9  10   6       13.47        5.04      7.57 o 
  10  10   6      234.67      184.71     31.66 o 
  11  10   6       63.59       75.29      9.58 o 
  -7  11   6      133.94      127.90     10.12 o 
  -6  11   6      143.23      158.59     13.02 o 
  -5  11   6      172.32      142.76     13.33 o 
  -4  11   6       83.67       92.03     11.19 o 
  -3  11   6      452.04      478.02     24.40 o 
  -2  11   6      428.48      404.93     24.29 o 
  -1  11   6      277.00      282.39     16.44 o 
   0  11   6      538.48      525.43     22.79 o 
   1  11   6      354.71      379.35     24.01 o 
   2  11   6      451.64      411.49     34.45 o 
   3  11   6        3.75        7.96      6.27 o 
   4  11   6      345.57      341.98     27.18 o 
   5  11   6      125.54      114.65     17.65 o 
   6  11   6      518.65      514.02     33.78 o 
   7  11   6      377.72      384.27     29.92 o 
   8  11   6      246.20      213.23     21.15 o 
   9  11   6      220.14      225.36     13.93 o 
  10  11   6       53.00       45.86      8.26 o 
  -6  12   6       26.75       23.31      7.21 o 
  -5  12   6       91.93      101.01      9.53 o 
  -4  12   6     1023.14      984.48     33.81 o 
  -3  12   6       23.50       16.94      9.63 o 
  -2  12   6     1971.84     2142.50     58.45 o 
  -1  12   6      489.58      512.30     21.25 o 
   0  12   6     1916.81     1934.60     56.12 o 
   1  12   6      988.98      949.49     30.54 o 
   2  12   6       21.67       12.35      4.99 o 
   3  12   6     2079.49     1932.21     82.03 o 
   4  12   6        7.56        7.55      5.06 o 
   5  12   6      438.17      436.10     22.02 o 
   6  12   6       72.11       89.14      9.86 o 
   7  12   6      621.10      600.65     33.90 o 
   8  12   6      272.11      289.96     15.34 o 
   9  12   6       34.52       33.77      3.73 o 
  -5  13   6      424.86      380.02     22.07 o 
  -4  13   6       13.92       10.12      6.55 o 
  -3  13   6      965.59      865.44     43.28 o 
  -2  13   6       41.47       19.17      8.03 o 
  -1  13   6     1621.67     1751.20     48.40 o 
   0  13   6      106.78      101.66      8.91 o 
   1  13   6      525.53      528.45     20.38 o 
   2  13   6      837.74      872.88     44.50 o 
   3  13   6        0.24       -1.22      3.95 o 
   4  13   6     1942.43     1976.66     52.81 o 
   5  13   6       24.55       33.39      4.39 o 
   6  13   6     1015.65     1100.86     33.80 o 
   7  13   6      307.37      320.51     14.60 o 
   8  13   6       61.19       67.97      4.80 o 
  -3  14   6       71.06       66.48      9.19 o 
  -2  14   6      754.10      726.20     34.56 o 
  -1  14   6      409.92      409.46     24.36 o 
   0  14   6      302.46      312.01     22.61 o 
   1  14   6       22.29       32.48      7.37 o 
   2  14   6      107.39       98.68      9.46 o 
   3  14   6      489.93      500.78     16.55 o 
   4  14   6       33.28       30.41      4.41 o 
   5  14   6      577.74      594.98     16.77 o 
   6  14   6      189.05      176.60      9.70 o 
   0  15   6      567.41      506.62     17.62 o 
   1  15   6       45.60       35.35      6.44 o 
   2  15   6      441.69      426.34     21.99 o 
   3  15   6       24.16       31.45      5.95 o 
  -2 -10   7      285.12      286.47     18.19 o 
  -1 -10   7      206.34      168.15     12.94 o 
   0 -10   7      957.66      968.12     38.85 o 
   1 -10   7        1.42        9.55      5.39 o 
   2 -10   7      881.72      899.83     37.37 o 
   3 -10   7       68.36       67.22      8.65 o 
  -5  -9   7        3.12        2.44      6.00 o 
  -4  -9   7      284.24      300.75     14.11 o 
  -3  -9   7       19.29       29.07      5.50 o 
  -2  -9   7      170.92      146.88     16.89 o 
  -1  -9   7      350.92      372.92     18.98 o 
   0  -9   7       66.58       72.32      9.19 o 
   1  -9   7      437.01      444.93     28.36 o 
   2  -9   7       37.51       37.23     10.42 o 
   3  -9   7      234.92      206.76     20.87 o 
   4  -9   7        5.37        9.08      5.03 o 
   5  -9   7       67.75       71.73      6.73 o 
  -6  -8   7        8.16        6.33      3.61 o 
  -5  -8   7      859.65      938.95     30.69 o 
  -4  -8   7       37.29       34.35      9.40 o 
  -3  -8   7      384.78      413.10     25.48 o 
  -2  -8   7      539.01      581.93     27.79 o 
  -1  -8   7       52.97       61.08      7.38 o 
   0  -8   7      537.79      530.91     27.56 o 
   1  -8   7       23.04       18.93      6.86 o 
   2  -8   7      914.65      956.26    103.35 o 
   3  -8   7        3.57       20.08     12.84 o 
   4  -8   7      373.40      399.04     28.34 o 
   5  -8   7      253.39      263.16     16.81 o 
   6  -8   7      124.45      105.90      9.63 o 
   7  -8   7      516.17      542.89     28.74 o 
  -7  -7   7       89.40       85.39     11.69 o 
  -6  -7   7      501.86      551.97     23.05 o 
  -5  -7   7        1.46       -2.17      4.39 o 
  -4  -7   7      378.63      403.17     23.38 o 
  -3  -7   7      820.63      842.32     51.39 o 
  -2  -7   7      652.11      675.10     31.19 o 
  -1  -7   7      899.62      963.92     39.70 o 
   0  -7   7      228.36      204.05     18.41 o 
   1  -7   7     1827.80     1667.60     57.92 o 
   2  -7   7      212.11      241.84     34.16 o 
   3  -7   7     1340.35     1311.33    130.71 o 
   4  -7   7     1185.93     1113.58     61.50 o 
   5  -7   7      886.10      808.41     39.82 o 
   6  -7   7     1063.37     1037.80     70.15 o 
   7  -7   7      151.89      135.87     18.61 o 
   8  -7   7      309.05      340.71     25.28 o 
  -8  -6   7       94.62       97.01      8.38 o 
  -7  -6   7      445.68      469.58     39.01 o 
  -6  -6   7       26.04       34.44      5.77 o 
  -5  -6   7      639.70      648.27     30.46 o 
  -4  -6   7      784.58      777.91     35.43 o 
  -3  -6   7      110.96       94.46     12.59 o 
  -2  -6   7     1222.49     1230.25     38.25 o 
  -1  -6   7      236.82      233.42     20.71 o 
   0  -6   7     1179.34     1016.87     43.87 o 
   1  -6   7       31.45       40.96      8.43 o 
   2  -6   7      963.63      843.01     50.67 o 
   3  -6   7       19.61       15.37      5.87 o 
   4  -6   7      478.43      395.23     26.34 o 
   5  -6   7     2381.98     2082.60     66.58 o 
   6  -6   7      479.46      409.25     20.83 o 
   7  -6   7      961.57      899.83     47.40 o 
   8  -6   7        4.57        9.65      6.42 o 
   9  -6   7      411.76      420.64     26.78 o 
  -9  -5   7       85.21       82.18      9.80 o 
  -8  -5   7      235.40      224.13     14.96 o 
  -7  -5   7      168.97      176.45     15.20 o 
  -6  -5   7      854.69      906.91     53.17 o 
  -5  -5   7      157.62      165.67     13.26 o 
  -4  -5   7      990.00      923.87     40.05 o 
  -3  -5   7     3001.54     2669.20     77.76 o 
  -2  -5   7       75.95       89.60     10.25 o 
  -1  -5   7     1926.56     1828.94     49.44 o 
   0  -5   7      406.12      389.30     20.91 o 
   1  -5   7     2462.64     2310.18     72.45 o 
   2  -5   7      119.11       98.65     10.36 o 
   3  -5   7      110.75      152.80     13.67 o 
   4  -5   7       52.11       54.23     11.68 o 
   5  -5   7      194.16      188.16     15.26 o 
   6  -5   7      654.66      595.89     26.47 o 
   7  -5   7       48.91       48.62     10.26 o 
   8  -5   7      744.58      652.76     32.66 o 
   9  -5   7        3.84       -2.79     17.00 o 
  10  -5   7      366.46      444.41     18.22 o 
 -10  -4   7      165.61      177.30     14.61 o 
  -9  -4   7       68.21       72.82      7.96 o 
  -8  -4   7      124.30      130.00     12.57 o 
  -7  -4   7      497.64      567.75     29.26 o 
  -6  -4   7       96.22      108.88     18.38 o 
  -5  -4   7     1921.97     1840.32    114.22 o 
  -4  -4   7      215.38      225.01     23.69 o 
  -3  -4   7     2708.02     2682.42     76.95 o 
  -2  -4   7      175.46      187.67     17.47 o 
  -1  -4   7     1179.54     1233.42     37.78 o 
   0  -4   7     2281.62     2558.61     60.58 o 
   1  -4   7     2100.06     2248.64     66.38 o 
   2  -4   7      933.65     1160.10     44.51 o 
   3  -4   7      176.73      202.36     14.46 o 
   4  -4   7      508.61      548.07     23.63 o 
   5  -4   7      154.87      132.33     12.47 o 
   6  -4   7       38.44       42.19      7.93 o 
   7  -4   7      316.89      313.80     23.51 o 
   8  -4   7      135.34      117.45     15.56 o 
   9  -4   7      599.58      488.02     28.42 o 
  10  -4   7       37.25       32.26      8.38 o 
  11  -4   7       82.35      105.84     15.43 o 
 -10  -3   7       62.56       64.46     10.77 o 
  -9  -3   7      125.45      132.26     23.09 o 
  -8  -3   7     1496.67     1698.88     59.62 o 
  -7  -3   7       66.17       83.17     11.60 o 
  -6  -3   7     1498.55     1430.92     71.72 o 
  -5  -3   7       96.85       91.93     17.20 o 
  -4  -3   7     2469.71     2395.65    156.64 o 
  -3  -3   7      478.43      546.93     48.95 o 
  -2  -3   7      367.96      385.68     58.82 o 
  -1  -3   7     1910.78     2223.16    101.92 o 
   0  -3   7      234.95      201.58     27.25 o 
   1  -3   7     3295.43     2673.76    108.22 o 
   2  -3   7     1149.96      899.17     53.61 o 
   3  -3   7     3340.52     3212.07    118.27 o 
   4  -3   7     1273.32     1495.36     54.27 o 
   5  -3   7     3318.22     3907.54     93.82 o 
   6  -3   7     1490.10     1556.85     63.31 o 
   7  -3   7      395.86      390.19     25.96 o 
   8  -3   7     1234.57     1131.06     46.75 o 
   9  -3   7       86.56       68.27     11.91 o 
  10  -3   7      357.07      318.77     22.61 o 
  11  -3   7      336.38      375.52     34.19 o 
 -10  -2   7       94.62       90.26      9.55 o 
  -9  -2   7      397.83      408.38     23.37 o 
  -8  -2   7       42.99       54.80     14.54 o 
  -7  -2   7      867.14      880.32     37.86 o 
  -6  -2   7       84.25       96.00     12.89 o 
  -5  -2   7      467.81      430.52     36.34 o 
  -4  -2   7     3922.37     4067.09    141.12 o 
  -3  -2   7       49.76       41.62      8.15 o 
  -2  -2   7     4340.07     5104.08    709.57 o 
  -1  -2   7      206.61      201.53     15.04 o 
   0  -2   7     9193.75     8231.27    245.70 o 
   1  -2   7     2651.25     2295.17     91.70 o 
   2  -2   7     3644.24     3328.06    115.42 o 
   3  -2   7     2066.21     2049.23     81.99 o 
   4  -2   7      758.65      739.57     32.34 o 
   5  -2   7     1726.39     1835.41     61.38 o 
   6  -2   7      270.15      281.55     21.93 o 
   7  -2   7     2341.16     2187.53     66.61 o 
   8  -2   7       99.39       89.11     12.67 o 
   9  -2   7      637.22      634.12     26.38 o 
  10  -2   7      407.82      426.85     26.87 o 
  11  -2   7       86.10       87.45     20.15 o 
 -10  -1   7       63.61       73.95     11.06 o 
  -9  -1   7       19.73       19.84      7.75 o 
  -8  -1   7      784.43      714.03     49.97 o 
  -7  -1   7       53.53       40.65     13.95 o 
  -6  -1   7      906.61      960.40    112.07 o 
  -5  -1   7      941.49      996.13     40.67 o 
  -4  -1   7      568.95      592.87     24.35 o 
  -3  -1   7     1699.68     1903.64    210.23 o 
  -2  -1   7      628.35      673.71     42.19 o 
  -1  -1   7     6997.28     7486.59    408.71 o 
   0  -1   7        0.11       -0.33      3.99 o 
   1  -1   7     3191.34     3089.10     94.42 o 
   2  -1   7     2763.30     2653.06     97.80 o 
   3  -1   7     1644.43     1943.60    112.41 o 
   4  -1   7     1545.88     1638.70     46.52 o 
   5  -1   7      230.67      207.96     15.24 o 
   6  -1   7     2559.15     2714.45    147.56 o 
   7  -1   7     1846.75     1854.89     58.84 o 
   8  -1   7     1386.19     1406.37     40.53 o 
   9  -1   7      412.59      400.48     20.81 o 
  10  -1   7      395.16      422.51     23.07 o 
  11  -1   7      463.65      498.16     45.41 o 
  12  -1   7       24.49       40.63     14.22 o 
 -11   0   7      517.65      510.57     28.60 o 
 -10   0   7       79.02       63.11      9.09 o 
  -9   0   7      570.30      535.58     28.57 o 
  -8   0   7       24.63       20.72      8.86 o 
  -7   0   7      554.96      450.06     40.06 o 
  -6   0   7       20.80       33.87     12.79 o 
  -5   0   7     1117.13     1281.79     68.75 o 
  -4   0   7      325.20      295.32     15.74 o 
  -3   0   7     2641.11     2730.15     61.42 o 
  -2   0   7     1317.67     1382.82     45.21 o 
  -1   0   7      660.22      699.37     38.02 o 
   0   0   7      111.84      160.64     50.04 o 
   1   0   7      191.62      175.56     11.49 o 
   2   0   7      920.35     1168.06     38.96 o 
   3   0   7     1129.89     1066.26     32.46 o 
   4   0   7       65.79       77.31     12.34 o 
   5   0   7     3288.52     3289.47    110.76 o 
   6   0   7      137.55      122.73     18.66 o 
   7   0   7      472.57      541.33     33.78 o 
   8   0   7        7.63       12.34      5.43 o 
   9   0   7      813.61      781.34     52.09 o 
  10   0   7      406.31      379.86     17.13 o 
  11   0   7      133.79      149.19     17.15 o 
  12   0   7      248.99      270.50     32.50 o 
 -11   1   7      211.38      208.30     18.68 o 
 -10   1   7     1084.74     1060.28     52.66 o 
  -9   1   7       31.45       38.10     12.00 o 
  -8   1   7      474.46      428.42     27.16 o 
  -7   1   7      107.82       93.84     19.78 o 
  -6   1   7      619.71      624.97     46.49 o 
  -5   1   7      794.41      947.05     41.51 o 
  -4   1   7     1486.71     1385.80     38.75 o 
  -3   1   7      506.66      567.72     17.53 o 
  -2   1   7     3408.00     3821.00     68.36 o 
  -1   1   7     3341.62     3702.17    108.89 o 
   0   1   7     1534.92     1833.65    159.43 o 
   1   1   7     4196.28     4526.60    186.16 o 
   2   1   7     2594.34     2549.88     78.13 o 
   3   1   7     2171.35     1790.99     61.54 o 
   4   1   7     1974.02     1852.74     65.30 o 
   5   1   7      271.72      357.72     28.44 o 
   6   1   7     1232.86     1261.25     61.69 o 
   7   1   7      529.75      593.05     22.06 o 
   8   1   7      536.26      528.34     19.50 o 
   9   1   7       46.21       48.60      6.75 o 
  10   1   7      222.12      199.82     15.43 o 
  11   1   7      312.97      309.60     18.67 o 
  12   1   7      109.48      121.43     13.42 o 
 -11   2   7      117.24      124.41     14.45 o 
 -10   2   7      301.72      324.84     29.11 o 
  -9   2   7      695.19      687.74     44.32 o 
  -8   2   7       81.08       78.47     12.24 o 
  -7   2   7     1810.46     1740.38     58.78 o 
  -6   2   7      457.81      532.49     46.47 o 
  -5   2   7      196.26      216.33     14.81 o 
  -4   2   7     4772.52     4905.02    100.61 o 
  -3   2   7      123.13      133.26      7.62 o 
  -2   2   7     9729.12    10205.76    196.17 o 
  -1   2   7      167.07      206.15      9.10 o 
   0   2   7     7019.34     7447.61    568.72 o 
   1   2   7     9029.58     9729.06    368.98 o 
   2   2   7    16811.84    16645.84    286.42 o 
   3   2   7     3265.46     3187.50     94.35 o 
   4   2   7     2108.60     2082.74     69.91 o 
   5   2   7     3011.94     2865.14     70.80 o 
   6   2   7      446.63      344.44     30.13 o 
   7   2   7     3031.39     3373.95    140.12 o 
   8   2   7     1421.87     1423.30     35.00 o 
   9   2   7     1364.84     1224.57     49.27 o 
  10   2   7      594.45      554.69     26.92 o 
  11   2   7       50.00       46.48     10.29 o 
  12   2   7      721.23      697.50     32.32 o 
 -11   3   7      222.85      254.07     19.32 o 
 -10   3   7       52.75       44.71     11.93 o 
  -9   3   7        1.56        1.82      6.92 o 
  -8   3   7      150.46      149.21     13.60 o 
  -7   3   7      199.95      233.87     16.71 o 
  -6   3   7     1954.28     2284.97     59.10 o 
  -5   3   7     2403.74     2305.47     88.83 o 
  -4   3   7      528.16      541.37     22.71 o 
  -3   3   7     3419.82     3264.80    112.06 o 
  -2   3   7       22.14       12.94      3.65 o 
  -1   3   7     1401.06     1479.97     79.60 o 
   0   3   7      859.55      940.11     43.76 o 
   1   3   7     4246.05     4467.33    227.78 o 
   2   3   7     6722.45     6896.67    129.57 o 
   3   3   7     2359.32     2756.09     84.70 o 
   4   3   7     3970.59     3863.87    112.42 o 
   5   3   7      317.32      394.33     25.20 o 
   6   3   7      858.81      701.05     45.15 o 
   7   3   7     1631.32     1570.10     54.10 o 
   8   3   7     2200.56     2248.87    102.46 o 
   9   3   7     2361.02     2258.90    388.88 o 
  10   3   7      401.33      377.63     28.03 o 
  11   3   7      555.33      516.16     29.12 o 
  12   3   7        7.57        5.02      5.74 o 
  13   3   7      239.94      254.32     22.78 o 
 -10   4   7        2.54        1.75      5.01 o 
  -9   4   7      304.05      315.54     27.97 o 
  -8   4   7       63.54       58.51     12.26 o 
  -7   4   7     1013.75     1006.26    113.20 o 
  -6   4   7     1521.35     1661.45     66.99 o 
  -5   4   7      485.56      573.82     28.43 o 
  -4   4   7     1362.99     1492.90     60.93 o 
  -3   4   7      111.66      115.15      9.40 o 
  -2   4   7      199.32      203.05     10.94 o 
  -1   4   7      460.95      485.52     14.02 o 
   0   4   7      971.13     1228.91    109.24 o 
   1   4   7      222.87      205.61     16.63 o 
   2   4   7     3468.40     3540.97    105.21 o 
   3   4   7     4210.82     4642.22    235.33 o 
   4   4   7        1.25        7.32      2.97 o 
   5   4   7     4482.16     4901.57    140.26 o 
   6   4   7       12.47       14.06      8.88 o 
   7   4   7     1457.27     1473.89     41.33 o 
   8   4   7     1104.46     1004.35     59.78 o 
   9   4   7      400.28      379.19     39.54 o 
  10   4   7      122.77      107.12     21.13 o 
  11   4   7        4.50        0.96      6.48 o 
  12   4   7       93.25      101.77     13.25 o 
  13   4   7       44.77       56.25     11.19 o 
 -10   5   7      412.35      473.97     37.92 o 
  -9   5   7       22.43       20.81      7.40 o 
  -8   5   7     2158.48     2245.77     58.44 o 
  -7   5   7        4.48        2.79      7.01 o 
  -6   5   7      737.98      763.75     41.68 o 
  -5   5   7      551.85      597.53     39.34 o 
  -4   5   7       18.05       28.33      6.11 o 
  -3   5   7      116.56      103.86      7.44 o 
  -2   5   7        3.19       10.15      2.90 o 
  -1   5   7      845.40      836.80     68.40 o 
   0   5   7      259.53      250.06     20.60 o 
   1   5   7       49.81       39.40      8.81 o 
   2   5   7      737.28      762.64     31.97 o 
   3   5   7     2062.50     1941.01     61.85 o 
   4   5   7     4442.45     5045.60    101.12 o 
   5   5   7       26.53       82.39     11.17 o 
   6   5   7     2598.66     2767.70     69.32 o 
   7   5   7      184.20      177.21     16.95 o 
   8   5   7      985.87      941.34     51.46 o 
   9   5   7      350.89      297.25     31.87 o 
  10   5   7      122.19       93.16     18.44 o 
  11   5   7      261.32      236.16     28.94 o 
  12   5   7        0.35        0.95      5.87 o 
  13   5   7      256.87      341.79     24.38 o 
 -10   6   7      136.29      162.47     17.87 o 
  -9   6   7      600.51      695.71     25.26 o 
  -8   6   7        0.57        8.63      4.71 o 
  -7   6   7     1149.52     1236.14     48.99 o 
  -6   6   7       98.67       92.44     10.61 o 
  -5   6   7      679.01      742.33     34.20 o 
  -4   6   7       39.41       39.30      6.63 o 
  -3   6   7      152.71      130.18     11.36 o 
  -2   6   7     4528.15     3969.03    304.33 o 
  -1   6   7      800.06      824.95     74.37 o 
   0   6   7     4820.46     4339.66    134.07 o 
   1   6   7     1466.09     1346.86     58.24 o 
   2   6   7     7237.98     7107.61    653.17 o 
   3   6   7     3088.57     3185.63    157.62 o 
   4   6   7     1441.47     1440.85     36.17 o 
   5   6   7      976.65     1051.66     49.85 o 
   6   6   7      104.29      113.44     10.10 o 
   7   6   7     1717.06     1597.89     76.32 o 
   8   6   7     1774.39     1833.82     60.36 o 
   9   6   7      880.01      905.04     45.69 o 
  10   6   7      950.34      954.58     39.38 o 
  11   6   7       98.19       89.24     12.06 o 
  12   6   7      778.66      885.37     89.98 o 
  -9   7   7       37.42       26.31      7.96 o 
  -8   7   7      277.18      309.74     14.65 o 
  -7   7   7     1397.46     1468.97     41.81 o 
  -6   7   7       40.87       42.11      7.76 o 
  -5   7   7     6437.66     6595.49    174.81 o 
  -4   7   7      236.59      248.88     12.55 o 
  -3   7   7     2561.42     2691.75    189.87 o 
  -2   7   7        6.30        9.23      8.75 o 
  -1   7   7     3341.82     3243.31     78.68 o 
   0   7   7      591.81      538.37     36.61 o 
   1   7   7      723.35      582.30     37.98 o 
   2   7   7     3242.00     3020.72    393.85 o 
   3   7   7     1318.04     1362.78    157.69 o 
   4   7   7     3061.57     2948.68    120.44 o 
   5   7   7       75.35       81.35     23.53 o 
   6   7   7     2485.82     2589.83    101.93 o 
   7   7   7     1288.78     1298.23     47.72 o 
   8   7   7      525.08      554.97     39.20 o 
   9   7   7     1587.44     1626.36     54.68 o 
  10   7   7       43.28       57.07     10.00 o 
  11   7   7      528.37      437.21     22.95 o 
  12   7   7        9.79       10.74      7.28 o 
  -9   8   7      343.00      417.78     28.28 o 
  -8   8   7       62.25       65.60      8.00 o 
  -7   8   7      542.63      571.58     20.54 o 
  -6   8   7     1366.09     1401.46     40.43 o 
  -5   8   7      536.54      500.48     22.98 o 
  -4   8   7     5513.70     5617.78     92.24 o 
  -3   8   7       69.41       62.47      8.64 o 
  -2   8   7     1176.07     1299.83     38.40 o 
  -1   8   7      295.37      299.61     24.69 o 
   0   8   7      108.18      164.93     21.32 o 
   1   8   7     2226.49     2077.12     86.07 o 
   2   8   7       75.03       88.90     16.75 o 
   3   8   7     2808.02     2763.86    117.76 o 
   4   8   7      206.50      212.53     27.56 o 
   5   8   7     2512.69     2322.07    354.13 o 
   6   8   7       47.82       37.24      8.86 o 
   7   8   7     1595.72     1643.24    106.04 o 
   8   8   7      959.12      960.28     39.31 o 
   9   8   7      237.60      292.05     20.54 o 
  10   8   7      306.73      371.23     26.93 o 
  11   8   7        9.00       11.45      5.95 o 
  12   8   7      219.86      238.65     17.78 o 
  -9   9   7        6.80       10.82      5.34 o 
  -8   9   7      318.57      362.53     18.71 o 
  -7   9   7       94.79       94.34      9.80 o 
  -6   9   7      890.57      838.92     36.58 o 
  -5   9   7      167.62      131.74     15.27 o 
  -4   9   7       31.36       28.86      6.41 o 
  -3   9   7     1210.89     1280.85     45.48 o 
  -2   9   7      382.05      379.04     21.13 o 
  -1   9   7     1323.84     1269.66     32.90 o 
   0   9   7      605.93      654.48     89.62 o 
   1   9   7      721.91      725.46     45.85 o 
   2   9   7     2591.10     2858.92    108.78 o 
   3   9   7      226.14      224.37     26.28 o 
   4   9   7     2444.97     2596.85    105.79 o 
   5   9   7       14.39       12.95     11.71 o 
   6   9   7     1200.07     1255.20     47.34 o 
   7   9   7      483.12      457.24     36.79 o 
   8   9   7      770.36      812.76     50.07 o 
   9   9   7      318.34      362.44     31.20 o 
  10   9   7        5.65       10.63      8.34 o 
  11   9   7      257.45      318.23     15.60 o 
  -8  10   7       62.17       47.17      9.76 o 
  -7  10   7      257.36      262.85     16.42 o 
  -6  10   7       85.91       84.55     10.76 o 
  -5  10   7      101.00      108.42     12.32 o 
  -4  10   7      279.38      295.60     20.43 o 
  -3  10   7      178.69      163.22     21.26 o 
  -2  10   7      551.53      531.26     23.01 o 
  -1  10   7      366.58      360.21     31.73 o 
   0  10   7     1888.81     1762.11     56.14 o 
   1  10   7      157.45      160.59     22.02 o 
   2  10   7     1586.40     1462.25     71.01 o 
   3  10   7     1318.12     1048.42     59.47 o 
   4  10   7      406.26      407.45     36.23 o 
   5  10   7      772.30      738.94     34.06 o 
   6  10   7      144.62      148.99     20.30 o 
   7  10   7      404.93      432.19     34.19 o 
   8  10   7     1321.03     1377.44     64.74 o 
   9  10   7      323.56      337.95     28.01 o 
  10  10   7      433.56      534.31     31.65 o 
  11  10   7        7.64       10.66      4.13 o 
  -7  11   7      453.62      443.23     18.08 o 
  -6  11   7      276.76      277.44     16.64 o 
  -5  11   7      675.91      695.20     29.19 o 
  -4  11   7      125.21      131.37     10.38 o 
  -3  11   7     1379.66     1400.56     65.00 o 
  -2  11   7      318.87      336.15     28.75 o 
  -1  11   7     1456.02     1412.76     58.16 o 
   0  11   7      322.96      311.43     25.85 o 
   1  11   7      742.30      708.43     59.24 o 
   2  11   7      911.28      878.29     51.98 o 
   3  11   7       45.33       64.27      9.78 o 
   4  11   7     1662.51     1682.37     53.00 o 
   5  11   7      422.32      376.12     22.88 o 
   6  11   7      773.23      768.74     44.59 o 
   7  11   7     1337.74     1478.23    109.69 o 
   8  11   7      828.42      819.95     43.80 o 
   9  11   7      882.25      944.39     44.11 o 
  10  11   7       92.77       86.22     10.92 o 
  -6  12   7      430.94      419.72     16.82 o 
  -5  12   7      182.68      200.06     13.03 o 
  -4  12   7      717.12      708.01     27.59 o 
  -3  12   7       18.97       20.32      5.04 o 
  -2  12   7      710.93      790.22     83.90 o 
  -1  12   7      273.51      286.74     15.64 o 
   0  12   7      807.97      805.09     27.70 o 
   1  12   7     1674.25     1663.11     42.98 o 
   2  12   7       10.88       16.09      5.64 o 
   3  12   7     1689.67     1636.11    182.61 o 
   4  12   7      127.28      110.39      9.74 o 
   5  12   7     1053.66     1031.65     36.08 o 
   6  12   7      274.86      266.53     16.50 o 
   7  12   7      477.37      457.73     29.38 o 
   8  12   7      526.98      495.44     25.60 o 
   9  12   7        5.81        0.62      4.28 o 
  -5  13   7      360.20      314.52     19.18 o 
  -4  13   7        3.16        0.98      5.38 o 
  -3  13   7      286.67      280.81     23.13 o 
  -2  13   7      225.22      247.67     14.49 o 
  -1  13   7      855.41      844.88     30.82 o 
   0  13   7      834.06      880.04     26.84 o 
   1  13   7       47.29       56.61      7.32 o 
   2  13   7     1346.54     1255.81     29.01 o 
   3  13   7      155.65      167.62     11.50 o 
   4  13   7      325.99      270.86     17.11 o 
   5  13   7       34.37       37.35      6.84 o 
   6  13   7      442.83      409.91     17.75 o 
   7  13   7       97.39       95.26      8.33 o 
   8  13   7       82.70       55.50      5.48 o 
  -3  14   7       31.18       34.38      7.47 o 
  -2  14   7      844.48      821.88     37.21 o 
  -1  14   7      104.85       57.57     35.46 o 
   0  14   7      193.95      185.62     11.93 o 
   1  14   7      988.28      985.78     49.17 o 
   2  14   7       56.56       57.20      7.64 o 
   3  14   7      732.48      722.40     21.42 o 
   4  14   7       14.42       10.16      3.32 o 
   5  14   7      481.65      453.90     14.71 o 
   6  14   7      181.55      200.72     10.80 o 
   7  14   7       75.97       62.20      5.10 o 
  -1  15   7      654.95      570.94     24.37 o 
   0  15   7       42.98       29.40      6.49 o 
   1  15   7       62.05       54.93      7.89 o 
   2  15   7      816.29      749.01     31.72 o 
   3  15   7       13.27       18.09      5.32 o 
   4  15   7      511.05      430.81     37.94 o 
  -2  -9   8       41.04       39.36      8.51 o 
  -1  -9   8      176.52      152.66     13.30 o 
   0  -9   8       45.96       45.74      8.59 o 
   1  -9   8      944.01      927.52     41.56 o 
   2  -9   8       54.09       45.75      9.35 o 
   3  -9   8      818.14      869.43     38.53 o 
   4  -9   8       87.82       84.26      9.92 o 
  -5  -8   8      483.74      487.24     25.06 o 
  -4  -8   8       93.40       87.96      8.41 o 
  -3  -8   8      257.98      254.36     15.11 o 
  -2  -8   8      522.62      557.66     19.03 o 
  -1  -8   8       12.03       13.00      4.55 o 
   0  -8   8      910.63      944.47     34.93 o 
   1  -8   8      176.71      177.70     14.81 o 
   2  -8   8      766.99      734.69     43.67 o 
   3  -8   8       99.85       94.70     15.64 o 
   4  -8   8      241.03      206.42     15.45 o 
   5  -8   8      171.64      160.00     11.27 o 
   6  -8   8       54.37       48.78      8.02 o 
  -7  -7   8       28.15       21.74      5.26 o 
  -6  -7   8      434.85      430.75     25.82 o 
  -5  -7   8        1.73        3.74      4.00 o 
  -4  -7   8      495.91      472.32     39.37 o 
  -3  -7   8      129.46      145.99     13.64 o 
  -2  -7   8      355.19      390.48     18.19 o 
  -1  -7   8      599.67      626.81     33.89 o 
   0  -7   8      243.78      259.22     15.65 o 
   1  -7   8      798.84      762.30     35.27 o 
   2  -7   8        0.98        2.48     11.05 o 
   3  -7   8       90.53       95.58     28.09 o 
   4  -7   8      174.05      185.23     15.92 o 
   5  -7   8       35.50       31.75      7.27 o 
   6  -7   8      573.28      579.05     48.60 o 
   7  -7   8        2.24        4.33      6.39 o 
  -7  -6   8      652.50      692.69     34.60 o 
  -6  -6   8       14.63       18.53      8.93 o 
  -5  -6   8      797.40      818.64     32.42 o 
  -4  -6   8       59.22       43.98      8.85 o 
  -3  -6   8      959.46      886.27     38.04 o 
  -2  -6   8      364.52      383.85     19.46 o 
  -1  -6   8       86.48       90.62     10.27 o 
   0  -6   8      646.19      568.29     36.00 o 
   1  -6   8      124.32      111.97     11.52 o 
   2  -6   8     1071.52     1016.80     44.00 o 
   3  -6   8      146.81      137.21     17.47 o 
   4  -6   8      101.87      112.04     20.77 o 
   5  -6   8      949.85      868.06     37.98 o 
   6  -6   8       65.46       63.41     10.60 o 
   7  -6   8      696.82      645.13     38.98 o 
   8  -6   8       53.56       47.60      5.94 o 
   9  -6   8      135.79      152.06     14.50 o 
  -8  -5   8      309.60      352.57     26.88 o 
  -7  -5   8      146.64      157.29     15.07 o 
  -6  -5   8      283.28      346.18     25.61 o 
  -5  -5   8        1.34       -1.92      6.45 o 
  -4  -5   8      872.58      841.22     37.10 o 
  -3  -5   8      772.51      749.69     36.04 o 
  -2  -5   8      756.53      727.92     41.33 o 
  -1  -5   8      320.28      323.04     27.50 o 
   0  -5   8      178.41      157.26     15.73 o 
   1  -5   8     1644.24     1456.99     54.34 o 
   2  -5   8      624.19      567.82     32.46 o 
   3  -5   8     1205.60     1183.81     43.77 o 
   4  -5   8     1192.08     1086.04     44.74 o 
   5  -5   8      313.86      260.19     25.51 o 
   6  -5   8      747.16      646.09     26.73 o 
   7  -5   8        0.81       -1.63      5.12 o 
   8  -5   8      418.78      411.37     24.23 o 
   9  -5   8        1.37       -0.13      5.85 o 
  -9  -4   8      207.49      235.84     18.47 o 
  -8  -4   8      151.41      150.72     11.97 o 
  -7  -4   8      395.88      416.46     23.36 o 
  -6  -4   8       26.94       25.37      8.87 o 
  -5  -4   8      348.24      388.40     25.64 o 
  -4  -4   8      614.16      650.65     47.03 o 
  -3  -4   8      400.77      401.88     26.02 o 
  -2  -4   8     1684.91     1555.51     55.74 o 
  -1  -4   8       22.25       30.70      8.16 o 
   0  -4   8     3310.88     3183.44     70.99 o 
   1  -4   8        5.39        5.30      6.30 o 
   2  -4   8     1020.65     1011.36     35.42 o 
   3  -4   8      995.87     1043.36     34.99 o 
   4  -4   8     1833.60     1705.81     63.28 o 
   5  -4   8     1271.62     1185.05     53.87 o 
   6  -4   8       23.40        7.59      8.37 o 
   7  -4   8      389.27      364.26     20.17 o 
   8  -4   8      260.94      242.92     20.31 o 
   9  -4   8      337.24      340.60     17.76 o 
  10  -4   8      482.48      492.62     23.95 o 
  -9  -3   8       43.54       46.49     10.95 o 
  -8  -3   8      142.72      131.41     19.09 o 
  -7  -3   8        1.31       -5.98      5.98 o 
  -6  -3   8      510.64      513.00     29.01 o 
  -5  -3   8      600.49      576.16     69.41 o 
  -4  -3   8      865.05      899.39     71.95 o 
  -3  -3   8     1473.99     1476.65     94.36 o 
  -2  -3   8       42.92       57.08     10.50 o 
  -1  -3   8     3335.49     3537.81     94.23 o 
   0  -3   8     1177.42     1226.59     37.14 o 
   1  -3   8     1085.85     1174.46     43.10 o 
   2  -3   8       38.08       36.67      7.02 o 
   3  -3   8       48.45       78.81     10.55 o 
   4  -3   8     1200.96     1219.61     45.68 o 
   5  -3   8        9.60        4.88      4.46 o 
   6  -3   8      870.34      857.10     31.10 o 
   7  -3   8       14.97        6.51      5.43 o 
   8  -3   8      723.90      684.02     34.89 o 
   9  -3   8       59.16       58.02      8.62 o 
  10  -3   8      117.40      100.00     12.77 o 
  11  -3   8      509.52      630.41     40.54 o 
 -10  -2   8       83.36       82.61     11.12 o 
  -9  -2   8      218.32      214.07     15.20 o 
  -8  -2   8       43.11       29.83     16.39 o 
  -7  -2   8      941.14     1003.08     50.23 o 
  -6  -2   8        2.17       -1.40      6.02 o 
  -5  -2   8     2103.15     1990.78     65.42 o 
  -4  -2   8      343.59      350.36     20.50 o 
  -3  -2   8     2167.10     2286.76     62.43 o 
  -2  -2   8       40.20       44.90     14.05 o 
  -1  -2   8      255.90      287.69     34.66 o 
   0  -2   8     1646.52     1649.09     83.64 o 
   1  -2   8      905.08      956.47     58.45 o 
   2  -2   8      630.77      650.38     45.02 o 
   3  -2   8     1504.60     1435.77     70.02 o 
   4  -2   8       34.05       46.22      9.50 o 
   5  -2   8      775.29      888.41     29.77 o 
   6  -2   8      117.14      111.99     10.92 o 
   7  -2   8     2012.58     1892.22     62.09 o 
   8  -2   8      113.62      112.91     14.80 o 
   9  -2   8      621.64      599.19     25.75 o 
  10  -2   8       43.13       40.06      8.95 o 
  11  -2   8       10.98        7.25     10.21 o 
 -10  -1   8      365.41      356.32     17.02 o 
  -9  -1   8      420.77      377.59     28.49 o 
  -8  -1   8     1176.96     1104.06     43.59 o 
  -7  -1   8      336.63      317.25     29.98 o 
  -6  -1   8     1786.38     1786.92     81.70 o 
  -5  -1   8       36.27       43.00      8.08 o 
  -4  -1   8      228.49      223.88     18.87 o 
  -3  -1   8      426.29      495.43     31.18 o 
  -2  -1   8      427.37      530.28     44.49 o 
  -1  -1   8     3238.12     3430.91    254.74 o 
   0  -1   8      102.94      105.25     10.83 o 
   1  -1   8     1533.84     1384.91     61.09 o 
   2  -1   8      619.02      637.53     41.04 o 
   3  -1   8     1592.02     1817.25     71.51 o 
   4  -1   8     1872.65     1979.66     67.09 o 
   5  -1   8      167.83      202.19     12.62 o 
   6  -1   8     1715.47     1773.34     56.33 o 
   7  -1   8       43.63       37.42      8.69 o 
   8  -1   8     1081.81     1092.01     35.14 o 
   9  -1   8       40.23       37.47      6.16 o 
  10  -1   8      155.68      165.45     13.10 o 
  11  -1   8      302.09      329.37     36.29 o 
 -10   0   8      104.15      104.21      9.98 o 
  -9   0   8     1008.08      941.04     36.90 o 
  -8   0   8      262.86      261.25     20.63 o 
  -7   0   8      314.20      266.47     36.48 o 
  -6   0   8       57.12       76.14     12.68 o 
  -5   0   8      706.21      762.70     33.10 o 
  -4   0   8      875.20     1063.96     41.71 o 
  -3   0   8       18.03       18.48      6.34 o 
  -2   0   8     5183.37     5697.23    110.87 o 
  -1   0   8       14.48       27.06     14.70 o 
   0   0   8     9005.36     9304.86    386.74 o 
   1   0   8      156.17      144.63     11.67 o 
   2   0   8     3109.99     3045.35    186.29 o 
   3   0   8     1092.83     1004.01     39.34 o 
   4   0   8      337.19      401.32     43.42 o 
   5   0   8     1980.65     2039.79     81.45 o 
   6   0   8      242.03      247.50     14.90 o 
   7   0   8      637.03      664.44     25.25 o 
   8   0   8      171.25      152.71     10.93 o 
   9   0   8      172.56      167.50     11.80 o 
  10   0   8      857.90      831.18     39.16 o 
  11   0   8      133.94      142.62     15.85 o 
  12   0   8      796.46     1077.42     61.66 o 
 -10   1   8      498.14      523.14     22.51 o 
  -9   1   8       15.17        8.30      6.91 o 
  -8   1   8      910.45      849.71     38.47 o 
  -7   1   8       27.07       21.95      9.41 o 
  -6   1   8      610.34      606.83     33.36 o 
  -5   1   8      457.80      435.34     31.78 o 
  -4   1   8      210.52      210.42     29.09 o 
  -3   1   8     2960.68     2940.86     93.47 o 
  -2   1   8     1309.80     1312.84     39.38 o 
  -1   1   8     7665.50     8046.71    381.70 o 
   0   1   8      253.03      251.95     22.65 o 
   1   1   8     1885.16     1931.27    101.59 o 
   2   1   8     1974.20     1978.31     66.64 o 
   3   1   8     2223.14     2274.73     76.98 o 
   4   1   8     3263.08     2983.12     97.20 o 
   5   1   8     1942.01     1923.22     79.70 o 
   6   1   8     3720.70     4151.74    132.68 o 
   7   1   8     1159.74     1101.93     29.33 o 
   8   1   8      999.35      998.53     37.98 o 
   9   1   8     1013.77      983.33     25.27 o 
  10   1   8       87.07       98.50     10.78 o 
  11   1   8      306.14      319.36     21.90 o 
  12   1   8       22.26       28.31      8.04 o 
 -10   2   8       30.52       42.29     10.61 o 
  -9   2   8      335.80      369.81     22.05 o 
  -8   2   8       30.85       14.43      6.82 o 
  -7   2   8      418.48      373.69     25.41 o 
  -6   2   8      339.05      334.49     24.08 o 
  -5   2   8      488.63      560.48     30.63 o 
  -4   2   8      202.99      309.68     24.33 o 
  -3   2   8      820.03      851.83     41.75 o 
  -2   2   8     4136.08     4356.94    141.98 o 
  -1   2   8       12.85        4.93      7.74 o 
   0   2   8      539.59      676.72     54.87 o 
   1   2   8     2288.42     2375.66    169.49 o 
   2   2   8       27.16       32.08      7.64 o 
   3   2   8     4175.27     3948.70    116.44 o 
   4   2   8     1753.38     1889.07     68.45 o 
   5   2   8     2784.86     2795.22     70.22 o 
   6   2   8      188.62      146.59     21.55 o 
   7   2   8     1464.54     1565.04     36.06 o 
   8   2   8       26.53       33.87      5.84 o 
   9   2   8      522.87      567.33     25.97 o 
  10   2   8      448.07      426.89     29.42 o 
  11   2   8        5.90       10.27      6.60 o 
  12   2   8      134.72      154.76     14.49 o 
 -10   3   8      280.22      290.47     24.83 o 
  -9   3   8      314.87      313.79     31.04 o 
  -8   3   8      189.61      180.91     16.91 o 
  -7   3   8        0.25       -6.79      6.79 o 
  -6   3   8      715.33      592.83     31.52 o 
  -5   3   8       19.58       21.15     12.60 o 
  -4   3   8     1385.37     1424.12     43.06 o 
  -3   3   8     1135.32     1123.66     33.35 o 
  -2   3   8       44.27       36.70      5.36 o 
  -1   3   8     2895.25     2945.32    150.84 o 
   0   3   8     2186.44     2335.88    165.06 o 
   1   3   8     1218.95     1071.57     99.10 o 
   2   3   8     2957.80     2867.41     89.59 o 
   3   3   8     2278.58     1857.38     65.29 o 
   4   3   8     2891.98     3130.28     98.87 o 
   5   3   8      715.80      779.24     40.08 o 
   6   3   8      394.42      401.08     35.97 o 
   7   3   8     1361.39     1396.57     39.98 o 
   8   3   8      824.90      796.93     30.54 o 
   9   3   8      460.05      421.72     28.20 o 
  10   3   8      124.51      126.08     12.28 o 
  11   3   8      456.72      502.97     27.58 o 
  12   3   8        8.62        8.97      6.53 o 
 -10   4   8      235.53      296.86     23.91 o 
  -9   4   8      630.51      719.00     63.47 o 
  -8   4   8      214.22      253.46     21.53 o 
  -7   4   8     1276.50     1320.28    170.60 o 
  -6   4   8      372.35      430.04     20.06 o 
  -5   4   8      331.46      401.99     19.29 o 
  -4   4   8     2443.72     2495.39    240.00 o 
  -3   4   8      344.59      319.62     16.38 o 
  -2   4   8     1543.87     1459.33     39.17 o 
  -1   4   8       56.34       44.02      5.71 o 
   0   4   8     1716.22     1637.12    100.89 o 
   1   4   8      300.14      284.53     20.82 o 
   2   4   8     1887.55     1856.99     46.92 o 
   3   4   8     2290.62     2251.40     56.62 o 
   4   4   8       60.28       39.85      9.47 o 
   5   4   8     2727.11     3016.36     99.47 o 
   6   4   8     1170.28     1068.45     61.30 o 
   7   4   8     2080.96     2000.33     50.75 o 
   8   4   8      625.31      515.21     31.19 o 
   9   4   8      267.64      245.90     24.93 o 
  10   4   8     1056.74     1090.33    209.33 o 
  11   4   8       37.56       29.94      8.74 o 
  12   4   8      851.85      797.87     71.43 o 
 -10   5   8      192.62      199.48     17.98 o 
  -9   5   8       25.31       30.71      8.99 o 
  -8   5   8     1360.12     1373.80     50.51 o 
  -7   5   8      140.76      138.49     31.62 o 
  -6   5   8     1779.88     2031.57     71.90 o 
  -5   5   8     1462.41     1566.69     74.03 o 
  -4   5   8       38.66       35.23      7.74 o 
  -3   5   8     4491.03     2814.84    784.73 o 
  -2   5   8       52.60       35.36      5.99 o 
  -1   5   8     1928.56     1784.70     67.52 o 
   0   5   8       54.43       52.52     10.16 o 
   1   5   8     1085.59     1063.30     47.65 o 
   2   5   8      249.76      220.47     16.14 o 
   3   5   8      933.73     1089.70     38.76 o 
   4   5   8     2398.59     2502.42     65.57 o 
   5   5   8     1399.63     1342.58     57.53 o 
   6   5   8     2704.34     2715.19     55.60 o 
   7   5   8     2959.61     2754.01    116.60 o 
   8   5   8     2307.00     1975.69     91.87 o 
   9   5   8     1016.47      917.44     59.27 o 
  10   5   8      232.97      194.21     27.30 o 
  11   5   8      759.80      688.44     45.45 o 
  12   5   8       40.47       47.30      8.62 o 
  -9   6   8      314.49      380.98     20.74 o 
  -8   6   8       80.30       87.19     10.18 o 
  -7   6   8      883.00      992.75     64.04 o 
  -6   6   8      279.73      260.15     21.83 o 
  -5   6   8       39.95       54.74      9.09 o 
  -4   6   8     1526.72     1841.36     82.58 o 
  -3   6   8      333.37      349.47     35.32 o 
  -2   6   8     4012.56     3737.63    121.43 o 
  -1   6   8     1118.17      998.16     33.00 o 
   0   6   8     2074.90     2013.54     77.57 o 
   1   6   8     1299.47     1080.33     51.87 o 
   2   6   8      384.29      357.87     59.23 o 
   3   6   8     4299.34     4133.70    356.95 o 
   4   6   8        0.23        1.20      8.11 o 
   5   6   8     1360.43     1488.28     76.74 o 
   6   6   8      613.80      564.47     30.49 o 
   7   6   8     1645.48     1471.05     55.46 o 
   8   6   8      662.48      700.01     53.20 o 
   9   6   8      328.44      304.98     26.27 o 
  10   6   8      277.13      249.18     29.16 o 
  11   6   8       15.60       19.57      7.63 o 
  12   6   8      194.58      198.83     14.81 o 
  -9   7   8       36.23       38.14      6.21 o 
  -8   7   8      785.41      889.37     29.70 o 
  -7   7   8       43.88       48.80     12.85 o 
  -6   7   8      223.19      213.22     19.26 o 
  -5   7   8       98.66      110.14     11.99 o 
  -4   7   8       17.20       18.38      7.39 o 
  -3   7   8      889.57      904.91     56.28 o 
  -2   7   8       37.94       33.57      6.90 o 
  -1   7   8      577.92      507.63     41.59 o 
   0   7   8     1321.62     1143.58     57.00 o 
   1   7   8      784.65      627.81     40.74 o 
   2   7   8     3067.41     2532.64     95.41 o 
   3   7   8      304.72      192.52     31.45 o 
   4   7   8     1637.14     1731.79     55.55 o 
   5   7   8      972.92      909.99     40.21 o 
   6   7   8      673.87      732.56     49.37 o 
   7   7   8       68.16       77.98     17.26 o 
   8   7   8      264.26      276.50     21.47 o 
   9   7   8      505.18      510.70     28.82 o 
  10   7   8        2.07       -3.30      6.17 o 
  11   7   8      256.86      308.15     27.54 o 
  12   7   8        0.64        5.25      4.39 o 
  -9   8   8      491.87      561.83     29.23 o 
  -8   8   8        1.03       -0.91      4.67 o 
  -7   8   8      559.51      631.15     23.66 o 
  -6   8   8      115.72      117.45     11.18 o 
  -5   8   8      398.06      396.45     20.14 o 
  -4   8   8      573.13      489.40     19.77 o 
  -3   8   8      330.44      328.48     18.74 o 
  -2   8   8     3887.01     3708.03     97.34 o 
  -1   8   8       17.69       16.21      4.88 o 
   0   8   8     1425.98     1075.82     57.97 o 
   1   8   8      809.21      722.41     46.03 o 
   2   8   8     1081.94      980.04     54.90 o 
   3   8   8     1567.02     1678.21    126.27 o 
   4   8   8      173.05      184.07     24.97 o 
   5   8   8      887.32     1151.23     45.63 o 
   6   8   8       35.98       24.54     13.91 o 
   7   8   8     1442.22     1423.54     50.60 o 
   8   8   8      775.93      862.85     37.60 o 
   9   8   8      352.09      357.87     25.36 o 
  10   8   8      998.06     1158.63     49.75 o 
  11   8   8        6.27        9.97      4.37 o 
  12   8   8      617.28      779.32     35.12 o 
  -8   9   8      237.49      291.93     23.91 o 
  -7   9   8      838.24      797.86     24.80 o 
  -6   9   8      370.30      377.97     18.07 o 
  -5   9   8     1380.10     1417.27     39.55 o 
  -4   9   8       69.61       68.80      8.65 o 
  -3   9   8     2915.17     2717.61     73.96 o 
  -2   9   8        0.47       -3.65      5.05 o 
  -1   9   8      319.54      324.68     17.39 o 
   0   9   8      409.07      439.90     24.38 o 
   1   9   8      240.51      277.08     27.82 o 
   2   9   8     1694.93     1764.20     79.84 o 
   3   9   8        2.05        2.61      7.73 o 
   4   9   8     1452.67     1511.73     75.94 o 
   5   9   8       74.64       82.30     12.23 o 
   6   9   8     1282.57     1379.69     49.72 o 
   7   9   8      986.49     1075.62    112.94 o 
   8   9   8      733.94      924.16     36.93 o 
   9   9   8     1211.91     1361.88     55.67 o 
  10   9   8      158.04      195.89     20.73 o 
  11   9   8      850.92      921.26     28.80 o 
  -8  10   8       10.64        6.12      5.08 o 
  -7  10   8      682.44      636.91     59.15 o 
  -6  10   8      854.53      842.84     26.72 o 
  -5  10   8      258.09      241.66     27.92 o 
  -4  10   8      644.63      681.90     31.17 o 
  -3  10   8       66.93       66.81      9.96 o 
  -2  10   8      479.44      429.75     24.05 o 
  -1  10   8     1582.37     1410.61     40.32 o 
   0  10   8       76.26       70.29     11.00 o 
   1  10   8     1552.18     1528.22    147.26 o 
   2  10   8       18.57       18.94     10.23 o 
   3  10   8     1804.15     1782.25     81.58 o 
   4  10   8       43.06       46.70     15.52 o 
   5  10   8     1652.86     1798.05    104.55 o 
   6  10   8     1157.22     1051.16     56.79 o 
   7  10   8      474.49      408.11     33.73 o 
   8  10   8     1005.89      966.73     52.14 o 
   9  10   8      280.03      298.61     26.15 o 
  10  10   8      509.61      507.53     30.67 o 
  -7  11   8       89.08       83.57     10.82 o 
  -6  11   8      249.47      249.66     14.89 o 
  -5  11   8      243.49      251.54     13.19 o 
  -4  11   8       41.17       34.04      7.87 o 
  -3  11   8      774.81      783.27     32.91 o 
  -2  11   8      408.81      368.31     31.87 o 
  -1  11   8      208.74      181.97     13.13 o 
   0  11   8     1044.93      989.23     39.28 o 
   1  11   8      353.72      295.62     22.58 o 
   2  11   8     1001.53      927.78     53.90 o 
   3  11   8      105.65      103.22     19.02 o 
   4  11   8     1028.23     1033.23     58.36 o 
   5  11   8      121.14      107.55     12.83 o 
   6  11   8      297.00      265.45     26.47 o 
   7  11   8      546.56      499.07     34.68 o 
   8  11   8       30.12       21.72      9.78 o 
   9  11   8      315.66      362.81     25.68 o 
  10  11   8       11.11       14.22      3.61 o 
  -6  12   8      126.68      101.17     15.42 o 
  -5  12   8       47.04       52.19      6.88 o 
  -4  12   8      672.97      688.78     21.94 o 
  -3  12   8        0.16       -1.83      3.60 o 
  -2  12   8     1073.52     1003.09     35.07 o 
  -1  12   8       62.81       65.64      9.29 o 
   0  12   8     1426.71     1351.52     50.31 o 
   1  12   8      309.67      301.75     20.00 o 
   2  12   8      657.46      564.26     28.23 o 
   3  12   8      531.58      502.71     26.51 o 
   4  12   8      146.77      148.03     13.69 o 
   5  12   8      104.55      105.05     15.20 o 
   6  12   8      184.23      168.71     13.20 o 
   7  12   8      478.14      508.48     21.60 o 
   8  12   8      418.59      454.88     27.64 o 
   9  12   8       47.50       64.28      6.55 o 
  -4  13   8        0.88        2.14      5.15 o 
  -3  13   8      773.52      766.92     29.39 o 
  -2  13   8       56.14       56.21      8.10 o 
  -1  13   8     1212.15     1305.75     81.74 o 
   0  13   8      315.36      331.52     15.73 o 
   1  13   8      145.53      121.75      9.90 o 
   2  13   8     1547.96     1462.66     44.89 o 
   3  13   8      207.15      191.59     12.23 o 
   4  13   8      936.07      994.49     27.54 o 
   5  13   8      109.05       98.57      7.96 o 
   6  13   8      677.47      699.37     24.36 o 
   7  13   8      547.92      584.30     29.03 o 
   8  13   8      240.30      221.22     10.80 o 
  -3  14   8       16.78       13.58      5.33 o 
  -2  14   8      150.79      144.65     14.22 o 
  -1  14   8      339.17      344.53     12.70 o 
   0  14   8      225.61      214.78     12.94 o 
   1  14   8      642.15      639.58     19.96 o 
   2  14   8       36.08       37.64      5.36 o 
   3  14   8     1493.76     1545.57    102.62 o 
   4  14   8      249.70      223.33     12.99 o 
   5  14   8      593.79      590.90     17.26 o 
   6  14   8      459.63      449.75     13.29 o 
   7  14   8      188.57      161.16      8.28 o 
   0  15   8      370.45      333.68     18.63 o 
   1  15   8       57.59       54.04      7.71 o 
   2  15   8      207.81      204.62     14.84 o 
   3  15   8        4.49        8.95      3.20 o 
   4  15   8      330.99      278.63     25.76 o 
  -3  -8   9      436.22      469.50     23.53 o 
  -2  -8   9       49.58       50.01      7.95 o 
  -1  -8   9      298.17      289.68     19.53 o 
   0  -8   9      283.47      261.09     20.52 o 
   1  -8   9       27.85       24.01      8.10 o 
   2  -8   9      277.43      278.71     31.91 o 
   3  -8   9      170.98      166.07     17.14 o 
   4  -8   9      222.88      224.29     18.41 o 
  -5  -7   9        6.12       12.76      5.48 o 
  -4  -7   9      652.66      669.50     24.72 o 
  -3  -7   9       31.94       33.57      8.82 o 
  -2  -7   9      173.55      171.97     22.00 o 
  -1  -7   9      514.57      531.43     23.34 o 
   0  -7   9       12.00       13.31      4.66 o 
   1  -7   9     1155.13     1029.95     53.70 o 
   2  -7   9        4.78        2.78      8.36 o 
   3  -7   9      442.68      468.17     52.94 o 
   4  -7   9       35.09       36.76      6.90 o 
   5  -7   9      281.89      276.92     16.96 o 
   6  -7   9      382.61      383.57     21.92 o 
  -6  -6   9        0.00        7.81      5.40 o 
  -5  -6   9      770.00      819.73     42.87 o 
  -4  -6   9      141.22      148.07     13.25 o 
  -3  -6   9      351.58      356.91     21.87 o 
  -2  -6   9      521.38      547.49     33.55 o 
  -1  -6   9      122.53      116.60     10.77 o 
   0  -6   9      837.29      767.01     35.52 o 
   1  -6   9        3.61        8.36      6.86 o 
   2  -6   9      871.02      764.30     50.17 o 
   3  -6   9        7.76        8.14      9.19 o 
   4  -6   9      108.52      111.33     20.77 o 
   5  -6   9      309.96      282.42     32.61 o 
   6  -6   9        2.68       10.31      6.21 o 
   7  -6   9      344.51      345.72     26.83 o 
   8  -6   9       22.20       29.74      7.56 o 
  -7  -5   9        3.93       -4.51      9.11 o 
  -6  -5   9      580.63      611.29     46.60 o 
  -5  -5   9       12.50       20.13      6.27 o 
  -4  -5   9      375.15      367.84     22.49 o 
  -3  -5   9      584.05      552.99     29.56 o 
  -2  -5   9      160.83      160.91     16.94 o 
  -1  -5   9      786.46      722.87     29.02 o 
   0  -5   9      121.84       97.01     10.94 o 
   1  -5   9     1342.71     1175.83     47.60 o 
   2  -5   9      135.30      128.30     12.99 o 
   3  -5   9      114.33      118.60     14.18 o 
   4  -5   9      384.47      373.28     24.34 o 
   5  -5   9       16.29       22.52      8.69 o 
   6  -5   9      742.27      658.59     32.23 o 
   7  -5   9       83.00       84.99      9.07 o 
   8  -5   9      378.38      372.92     16.48 o 
   9  -5   9       32.11       39.26      9.26 o 
  -8  -4   9       43.40       38.44      5.78 o 
  -7  -4   9      133.27      139.05     11.72 o 
  -6  -4   9       29.49       27.02      8.65 o 
  -5  -4   9      613.30      623.28     41.61 o 
  -4  -4   9      130.28      164.71     19.54 o 
  -3  -4   9      180.46      168.82     16.64 o 
  -2  -4   9      469.80      429.80     27.36 o 
  -1  -4   9       37.17       37.13      7.29 o 
   0  -4   9     2703.11     2459.86     60.50 o 
   1  -4   9      583.60      561.08     25.84 o 
   2  -4   9      616.53      639.38     28.09 o 
   3  -4   9       77.46       94.66     10.13 o 
   4  -4   9      214.10      205.98     18.49 o 
   5  -4   9     1463.08     1304.28     51.15 o 
   6  -4   9       15.39       26.80      6.68 o 
   7  -4   9      426.16      447.32     21.31 o 
   8  -4   9        0.39        2.12      4.92 o 
   9  -4   9      268.16      250.88     18.75 o 
  -9  -3   9       75.19       87.46     10.95 o 
  -8  -3   9      242.11      259.15     14.35 o 
  -7  -3   9      109.63      116.15     15.74 o 
  -6  -3   9      525.12      588.28     29.86 o 
  -5  -3   9       20.07       15.28      7.02 o 
  -4  -3   9     2514.40     2472.14    166.54 o 
  -3  -3   9       17.21       22.67      6.87 o 
  -2  -3   9     1811.18     1839.45    231.27 o 
  -1  -3   9      312.78      309.70     18.30 o 
   0  -3   9      165.95      171.00     13.54 o 
   1  -3   9     2821.80     3010.14     88.34 o 
   2  -3   9     1329.04     1340.95     41.40 o 
   3  -3   9     2057.48     2109.76     53.62 o 
   4  -3   9      426.88      401.98     21.12 o 
   5  -3   9      262.66      248.74     19.62 o 
   6  -3   9      407.06      398.03     20.67 o 
   7  -3   9        0.39        8.27      5.74 o 
   8  -3   9      221.94      225.49     19.08 o 
   9  -3   9        6.58        1.48      8.42 o 
  10  -3   9      195.28      205.85     24.16 o 
  -9  -2   9      416.67      400.53     26.28 o 
  -8  -2   9        4.36       19.22      9.90 o 
  -7  -2   9      956.85     1025.68     38.74 o 
  -6  -2   9       66.32       69.60     13.41 o 
  -5  -2   9     1574.62     1528.61     55.50 o 
  -4  -2   9      547.65      558.57     33.58 o 
  -3  -2   9     1347.98     1345.74     50.49 o 
  -2  -2   9      329.21      304.79     18.77 o 
  -1  -2   9     1547.45     1717.55     61.52 o 
   0  -2   9     1829.32     1874.70     47.68 o 
   1  -2   9      399.27      453.17     21.34 o 
   2  -2   9     3020.53     3429.81     76.14 o 
   3  -2   9     1592.48     1778.93     46.62 o 
   4  -2   9     1090.57     1145.54     34.86 o 
   5  -2   9      722.55      723.31     21.78 o 
   6  -2   9      145.92      142.40     13.88 o 
   7  -2   9      607.86      584.93     31.37 o 
   8  -2   9      330.53      308.03     22.90 o 
   9  -2   9      315.48      290.58     17.51 o 
  10  -2   9      533.94      562.90     44.12 o 
  11  -2   9       12.63       14.55      9.16 o 
  -9  -1   9       58.71       66.23      8.33 o 
  -8  -1   9      314.97      340.25     38.26 o 
  -7  -1   9       87.95       82.94     12.66 o 
  -6  -1   9      588.10      610.68     50.08 o 
  -5  -1   9     1221.64     1178.39     46.77 o 
  -4  -1   9      556.69      577.29     32.22 o 
  -3  -1   9      928.15      977.85     49.24 o 
  -2  -1   9        6.28        3.08      8.62 o 
  -1  -1   9     1277.74     1457.96     41.63 o 
   0  -1   9      396.80      374.77     38.01 o 
   1  -1   9      902.09      916.97     58.22 o 
   2  -1   9      119.06       99.08     19.37 o 
   3  -1   9      465.38      532.55     36.32 o 
   4  -1   9     1198.98     1290.98     37.34 o 
   5  -1   9       77.32       67.80      7.30 o 
   6  -1   9     1519.52     1510.73     37.12 o 
   7  -1   9      343.03      365.04     19.16 o 
   8  -1   9      806.34      803.37     29.98 o 
   9  -1   9      685.01      727.25     28.56 o 
  10  -1   9       95.28      111.74     21.84 o 
  11  -1   9      353.75      419.16     37.95 o 
  -9   0   9      296.48      291.22     17.64 o 
  -8   0   9       29.70       27.86      8.17 o 
  -7   0   9      712.43      696.89     43.46 o 
  -6   0   9        5.34       21.71      9.04 o 
  -5   0   9      920.50      961.78     53.90 o 
  -4   0   9      267.70      243.06     19.89 o 
  -3   0   9       82.37       72.59     11.36 o 
  -2   0   9      219.71      260.21     21.11 o 
  -1   0   9       15.55       17.23      6.06 o 
   0   0   9     1984.35     2086.99    168.78 o 
   1   0   9       88.46       86.80     10.30 o 
   2   0   9     2066.06     2044.20    151.44 o 
   3   0   9      450.59      436.52     22.42 o 
   4   0   9       32.99       49.99      8.24 o 
   5   0   9     1633.87     1733.62     38.23 o 
   6   0   9      385.49      417.88     20.24 o 
   7   0   9     1643.07     1697.73     80.32 o 
   8   0   9        5.24        7.50      3.96 o 
   9   0   9      253.14      257.03     14.11 o 
  10   0   9      258.42      261.66     16.65 o 
  11   0   9       38.74       48.33     17.35 o 
 -10   1   9      471.84      474.14     27.41 o 
  -9   1   9       19.05       33.77      7.97 o 
  -8   1   9     1057.99     1004.37     40.57 o 
  -7   1   9       73.96       67.23     14.32 o 
  -6   1   9      909.48      829.23     40.15 o 
  -5   1   9      167.70      153.99     18.00 o 
  -4   1   9       41.78       39.03      9.84 o 
  -3   1   9       53.07       66.51     10.54 o 
  -2   1   9      511.88      534.34     20.83 o 
  -1   1   9     2030.10     2009.00     69.49 o 
   0   1   9        3.40        5.77      4.37 o 
   1   1   9     2546.19     2509.32    237.31 o 
   2   1   9      968.62     1022.05     34.38 o 
   3   1   9     3085.22     3059.24    118.08 o 
   4   1   9     1512.51     1492.33     82.81 o 
   5   1   9       62.17       78.43     10.16 o 
   6   1   9     2428.28     2813.38     52.44 o 
   7   1   9       25.59       25.01      5.42 o 
   8   1   9      223.91      217.65     11.95 o 
   9   1   9       10.45       17.70      5.18 o 
  10   1   9        7.89       17.26     11.91 o 
  11   1   9       86.60       86.07     13.22 o 
  12   1   9       11.61       29.98     12.18 o 
 -10   2   9      252.11      264.38     20.81 o 
  -9   2   9      663.54      533.79     92.78 o 
  -8   2   9       47.06       41.81     14.78 o 
  -7   2   9     1340.94     1250.52     72.71 o 
  -6   2   9      243.41      237.95     26.65 o 
  -5   2   9      323.30      317.93     23.82 o 
  -4   2   9      620.72      692.99     45.79 o 
  -3   2   9     1016.52     1067.48     48.48 o 
  -2   2   9     4896.13     4727.71    132.54 o 
  -1   2   9      154.41      164.78     15.47 o 
   0   2   9     4758.18     4463.03    127.94 o 
   1   2   9      663.54      719.84     62.87 o 
   2   2   9     4772.64     4569.87    274.35 o 
   3   2   9      682.10      646.63     35.26 o 
   4   2   9     1392.99     1290.25     56.11 o 
   5   2   9     2795.03     2774.43     72.81 o 
   6   2   9       11.51        4.02      3.92 o 
   7   2   9     1028.84     1029.66     28.67 o 
   8   2   9      244.30      239.52     13.76 o 
   9   2   9      402.93      384.36     17.45 o 
  10   2   9      582.66      521.91     32.21 o 
  11   2   9       36.72       32.27      7.35 o 
 -10   3   9      650.95      676.21     34.80 o 
  -9   3   9       78.97       88.46     16.00 o 
  -8   3   9      603.17      703.02     83.62 o 
  -7   3   9        4.42       12.48      7.40 o 
  -6   3   9      615.76      629.00     33.21 o 
  -5   3   9     1192.25     1214.05     48.00 o 
  -4   3   9      587.93      680.20     31.56 o 
  -3   3   9     3307.16     3500.94    111.59 o 
  -2   3   9     1020.14     1082.35     83.73 o 
  -1   3   9     1477.25     1420.20     55.50 o 
   0   3   9      491.51      462.27     27.75 o 
   1   3   9      953.16      881.89     40.57 o 
   2   3   9     1943.54     2031.08    157.34 o 
   3   3   9       35.21       31.76      7.82 o 
   4   3   9     2493.99     2400.96     84.60 o 
   5   3   9      912.00      929.77     47.73 o 
   6   3   9     1713.08     1691.34     37.48 o 
   7   3   9     1315.53     1131.82     36.10 o 
   8   3   9     1172.04     1081.16     36.57 o 
   9   3   9     2042.90     1868.19     51.06 o 
  10   3   9      119.99      105.81     11.53 o 
  11   3   9      736.86      792.85     37.64 o 
  12   3   9        7.97       10.33      6.27 o 
 -10   4   9       20.08       19.82      7.31 o 
  -9   4   9      199.91      196.23     22.12 o 
  -8   4   9        4.01       -0.48      9.91 o 
  -7   4   9      858.82      885.38     55.76 o 
  -6   4   9       32.85       41.97      7.85 o 
  -5   4   9      596.14      647.64     46.23 o 
  -4   4   9     1248.82     1313.29     72.64 o 
  -3   4   9      771.23      790.19     43.59 o 
  -2   4   9      319.25      321.62     17.06 o 
  -1   4   9       58.48       52.36      6.56 o 
   0   4   9      929.28      958.78     44.80 o 
   1   4   9     1310.27     1355.29     55.95 o 
   2   4   9      420.13      392.79     27.27 o 
   3   4   9     1616.31     1522.21     60.92 o 
   4   4   9       27.30       20.25      7.01 o 
   5   4   9     1409.63     1447.50     63.68 o 
   6   4   9        8.94        2.54      4.24 o 
   7   4   9      714.23      684.05     27.41 o 
   8   4   9     1677.10     1491.93     44.75 o 
   9   4   9       50.73       63.09     17.04 o 
  10   4   9      294.20      293.05     46.85 o 
  11   4   9        7.07        1.15      4.61 o 
  12   4   9      422.21      480.16     24.87 o 
  -9   5   9        2.54       -5.57      7.66 o 
  -8   5   9      406.19      500.63     64.42 o 
  -7   5   9        2.35        6.35     14.80 o 
  -6   5   9     1271.32     1521.26     72.57 o 
  -5   5   9      259.27      300.46     17.87 o 
  -4   5   9      332.12      300.90     31.14 o 
  -3   5   9     2989.77     3077.00    227.93 o 
  -2   5   9      147.31      201.76     13.50 o 
  -1   5   9      907.06      783.22     40.80 o 
   0   5   9      317.87      287.35     23.38 o 
   1   5   9     1645.94     1389.60     58.69 o 
   2   5   9      334.16      308.23     25.44 o 
   3   5   9     1776.02     1762.65     70.71 o 
   4   5   9     1173.45     1226.00     56.20 o 
   5   5   9      592.38      553.96     36.84 o 
   6   5   9     1055.33      970.88     32.65 o 
   7   5   9       19.60       22.18      7.92 o 
   8   5   9      693.96      649.40     36.15 o 
   9   5   9      182.54      156.44     25.35 o 
  10   5   9       30.44       19.72      7.96 o 
  11   5   9      287.76      282.53     35.77 o 
  12   5   9       91.10       91.35     11.36 o 
  -9   6   9      346.30      338.11     24.95 o 
  -8   6   9        2.91        8.39      5.20 o 
  -7   6   9      945.95     1075.25    112.03 o 
  -6   6   9      154.64      163.92     29.53 o 
  -5   6   9      681.79      646.92     49.52 o 
  -4   6   9     1268.56     1272.89     51.52 o 
  -3   6   9        8.86        3.29      7.92 o 
  -2   6   9     3241.88     3095.07     66.57 o 
  -1   6   9      878.24      862.60     46.14 o 
   0   6   9     2317.89     1907.50     75.76 o 
   1   6   9      369.61      337.70     27.56 o 
   2   6   9     3751.45     3256.40    110.99 o 
   3   6   9     1528.32     1501.17     67.25 o 
   4   6   9      291.28      313.68     28.54 o 
   5   6   9     1030.58     1038.00     56.75 o 
   6   6   9      109.02      115.54     14.35 o 
   7   6   9      844.88      740.58     37.58 o 
   8   6   9      537.76      485.41     29.99 o 
   9   6   9      672.30      653.01     66.18 o 
  10   6   9      417.40      434.88     38.85 o 
  11   6   9       39.60       40.18      9.04 o 
  12   6   9      583.76      662.40     46.73 o 
  -9   7   9        2.63       -5.25      5.25 o 
  -8   7   9     1028.36     1162.69     75.03 o 
  -7   7   9       36.16       30.11     11.27 o 
  -6   7   9      392.63      411.14     26.75 o 
  -5   7   9     1404.97     1385.51     71.36 o 
  -4   7   9      469.89      524.90     25.48 o 
  -3   7   9     1858.11     1730.83     59.26 o 
  -2   7   9       23.21       15.72      6.41 o 
  -1   7   9     3751.87     3683.82     93.64 o 
   0   7   9     1057.02      908.18     50.40 o 
   1   7   9     1313.11     1164.96     58.59 o 
   2   7   9     1977.14     1595.41     71.47 o 
   3   7   9       54.14       68.14     15.07 o 
   4   7   9     2189.45     2239.08     92.07 o 
   5   7   9      486.11      407.72     35.04 o 
   6   7   9     1439.12     1322.15    127.13 o 
   7   7   9      601.73      551.86     44.41 o 
   8   7   9      539.09      569.43     32.06 o 
   9   7   9      886.90      919.43    117.69 o 
  10   7   9       47.10       44.36     13.77 o 
  11   7   9      704.05      832.48     46.86 o 
  12   7   9        0.48       -0.53      3.96 o 
  -8   8   9        3.84        0.52      6.32 o 
  -7   8   9      233.04      291.85     25.96 o 
  -6   8   9      207.54      223.69     18.48 o 
  -5   8   9       54.80       48.63     10.00 o 
  -4   8   9     1934.65     2067.56     79.70 o 
  -3   8   9      376.75      319.87     22.60 o 
  -2   8   9     1479.36     1406.48     49.78 o 
  -1   8   9        4.82       11.45      5.95 o 
   0   8   9       46.49       29.89      7.27 o 
   1   8   9     1453.88     1301.93    223.44 o 
   2   8   9     1202.88     1377.18     68.57 o 
   3   8   9     3327.97     3862.56    138.59 o 
   4   8   9     1634.14     1634.49    154.69 o 
   5   8   9      998.28     1200.42     69.92 o 
   6   8   9      404.24      447.42     38.12 o 
   7   8   9      957.95      989.89     59.06 o 
   8   8   9      484.69      533.63     29.52 o 
   9   8   9        4.06       -2.86     12.27 o 
  10   8   9      458.72      506.65     25.36 o 
  11   8   9      115.68      137.28     16.00 o 
  12   8   9      497.70      604.03     29.35 o 
  -8   9   9      468.11      515.11     29.23 o 
  -7   9   9      273.08      270.12     15.24 o 
  -6   9   9      317.22      339.57     27.99 o 
  -5   9   9      242.08      242.13     17.07 o 
  -4   9   9      184.61      183.33     15.40 o 
  -3   9   9      928.10      903.16     46.52 o 
  -2   9   9       70.48       53.54     10.06 o 
  -1   9   9      927.97      923.46     47.19 o 
   0   9   9       42.11       39.45      5.67 o 
   1   9   9       95.15      122.60     13.39 o 
   2   9   9     2364.06     2520.24    101.35 o 
   3   9   9      213.14      261.13     29.11 o 
   4   9   9      363.95      391.35     36.16 o 
   5   9   9       28.76       13.14     17.29 o 
   6   9   9      541.28      628.55     32.42 o 
   7   9   9      315.70      324.28     21.95 o 
   8   9   9      372.29      408.58     30.50 o 
   9   9   9      324.68      348.75     20.80 o 
  10   9   9       19.70       33.23      6.71 o 
  11   9   9      354.85      424.38     26.44 o 
  -7  10   9      202.59      210.75     19.33 o 
  -6  10   9       10.46        5.44      4.07 o 
  -5  10   9      206.64      195.98     12.13 o 
  -4  10   9     1545.95     1467.86     38.26 o 
  -3  10   9        4.36        7.51      4.44 o 
  -2  10   9     2807.14     2436.15     70.61 o 
  -1  10   9      288.30      282.62     16.24 o 
   0  10   9     2844.19     3200.90    223.98 o 
   1  10   9      999.30     1027.14     40.39 o 
   2  10   9      256.98      238.71     27.30 o 
   3  10   9      917.26      908.40     55.21 o 
   4  10   9      566.21      505.82     41.34 o 
   5  10   9      424.60      435.35     25.38 o 
   6  10   9        5.15        7.35      4.93 o 
   7  10   9      136.09      134.89     15.07 o 
   8  10   9      510.50      554.89     53.14 o 
   9  10   9      140.78      134.53     17.51 o 
  10  10   9      459.48      506.83     29.81 o 
  -7  11   9      235.79      202.50     15.08 o 
  -6  11   9       51.78       58.49      6.95 o 
  -5  11   9      668.95      705.52     26.01 o 
  -4  11   9      154.23      160.30     13.67 o 
  -3  11   9     1665.90     1784.25     67.48 o 
  -2  11   9       67.66       40.66     11.48 o 
  -1  11   9     1223.24     1207.40     79.26 o 
   0  11   9      642.96      618.09     29.78 o 
   1  11   9      892.69      801.34     34.76 o 
   2  11   9     1291.80     1234.23     45.02 o 
   3  11   9      251.16      222.83     25.39 o 
   4  11   9     1078.09     1141.03     80.53 o 
   5  11   9       30.16       29.06      7.72 o 
   6  11   9      224.94      267.14     25.56 o 
   7  11   9      674.32      671.17     40.39 o 
   8  11   9      174.62      202.36     20.66 o 
   9  11   9      723.91      769.97     38.39 o 
  10  11   9       16.12       18.41      6.02 o 
  -6  12   9      138.69      126.27     11.18 o 
  -5  12   9      122.15      125.13      9.36 o 
  -4  12   9      348.15      385.80     18.38 o 
  -3  12   9       12.20        3.06      3.97 o 
  -2  12   9      196.67      226.19     23.09 o 
  -1  12   9      168.64      150.54     13.69 o 
   0  12   9       79.26       71.48      8.40 o 
   1  12   9      688.83      646.27     29.65 o 
   2  12   9       28.46       30.09      7.66 o 
   3  12   9     1586.32     1571.07     41.67 o 
   4  12   9      365.60      389.35     21.68 o 
   5  12   9      748.63      750.69     30.63 o 
   6  12   9      874.41      846.29     43.54 o 
   7  12   9      346.82      328.05     17.02 o 
   8  12   9      888.48      803.94     38.02 o 
   9  12   9       44.61       32.91      4.99 o 
  -4  13   9       37.57       33.28      7.27 o 
  -3  13   9       46.34       48.81      6.68 o 
  -2  13   9      210.14      173.80     12.58 o 
  -1  13   9      101.13       99.49     10.06 o 
   0  13   9      274.06      301.86     17.95 o 
   1  13   9       16.38       13.38      4.75 o 
   2  13   9      826.66      739.93     24.59 o 
   3  13   9       51.44       42.49      6.38 o 
   4  13   9      582.88      519.36     37.63 o 
   5  13   9      122.75      122.11     10.05 o 
   6  13   9       83.27       71.69      7.73 o 
   7  13   9      285.30      272.74     12.72 o 
   8  13   9        6.13        6.05      2.48 o 
  -2  14   9      439.35      402.94     15.33 o 
  -1  14   9       33.03       27.20      5.92 o 
   0  14   9      446.73      433.02     31.05 o 
   1  14   9      668.12      701.61     25.45 o 
   2  14   9       40.60       34.58      5.24 o 
   3  14   9      500.83      481.06     19.74 o 
   4  14   9        2.31        8.86      3.29 o 
   5  14   9      332.03      308.75     11.92 o 
   6  14   9      109.83       98.87      5.98 o 
   7  14   9       63.89       56.29      4.81 o 
   0  15   9       29.37       19.60      5.18 o 
   1  15   9        9.56       20.17      5.00 o 
   2  15   9      853.51      879.71     34.72 o 
   3  15   9        8.81       11.39      4.64 o 
   4  15   9      509.63      495.48     15.87 o 
   0  -8  10      573.27      595.60     26.73 o 
   1  -8  10        2.62       -2.47      3.95 o 
   2  -8  10      527.89      493.54     24.64 o 
   3  -8  10      125.19      111.50     10.83 o 
  -4  -7  10      527.52      507.32     24.30 o 
  -3  -7  10      181.29      191.39     15.92 o 
  -2  -7  10      309.91      326.40     22.36 o 
  -1  -7  10      301.70      322.29     38.62 o 
   0  -7  10        1.33       -0.87      2.57 o 
   1  -7  10      397.22      374.92     26.71 o 
   2  -7  10        1.19       -4.92      4.92 o 
   3  -7  10       70.65       58.16     11.47 o 
   4  -7  10       11.10        6.98      5.84 o 
   5  -7  10       41.93       36.48      8.16 o 
  -5  -6  10      696.83      774.67     35.60 o 
  -4  -6  10       84.21       91.92     13.00 o 
  -3  -6  10      666.09      741.30     41.44 o 
  -2  -6  10      196.64      213.87     16.15 o 
  -1  -6  10      139.22      135.61     10.64 o 
   0  -6  10      317.74      325.12     42.03 o 
   1  -6  10       11.21       11.48      8.84 o 
   2  -6  10      407.22      377.25     31.99 o 
   3  -6  10       83.73       92.89     11.37 o 
   4  -6  10      154.96      144.63     19.98 o 
   5  -6  10      226.53      234.46     15.56 o 
   6  -6  10       30.64       24.82      5.75 o 
   7  -6  10      240.34      265.89     16.63 o 
  -6  -5  10      733.58      799.42     36.83 o 
  -5  -5  10       24.95       27.68      8.36 o 
  -4  -5  10      446.85      442.14     33.03 o 
  -3  -5  10      224.42      209.05     16.82 o 
  -2  -5  10      148.43      136.03     14.42 o 
  -1  -5  10      810.18      842.74     40.97 o 
   0  -5  10       95.04       92.78     10.14 o 
   1  -5  10     2019.98     2033.89    268.97 o 
   2  -5  10      135.35      162.96     49.15 o 
   3  -5  10      857.78      796.83     52.15 o 
   4  -5  10      832.62      829.31     38.26 o 
   5  -5  10      516.82      464.50     29.20 o 
   6  -5  10      934.25      858.56     34.33 o 
   7  -5  10       76.38       55.87     12.12 o 
   8  -5  10      366.38      390.12     18.31 o 
  -7  -4  10      469.94      508.48     32.50 o 
  -6  -4  10        3.77       11.51      4.67 o 
  -5  -4  10      238.96      275.78     30.53 o 
  -4  -4  10      297.75      354.17     34.38 o 
  -3  -4  10      319.46      310.63     21.73 o 
  -2  -4  10      486.03      478.72     28.43 o 
  -1  -4  10       94.26       76.46      9.51 o 
   0  -4  10     1639.47     1455.51     50.89 o 
   1  -4  10       81.59       70.63      9.91 o 
   2  -4  10     1045.76      904.61    129.12 o 
   3  -4  10       68.06       52.29      9.53 o 
   4  -4  10      687.31      582.04     32.12 o 
   5  -4  10     1161.87     1030.40     41.76 o 
   6  -4  10       32.96       25.34      5.90 o 
   7  -4  10      723.35      701.04     30.95 o 
   8  -4  10       74.80       75.33      8.18 o 
   9  -4  10      177.83      172.78     16.63 o 
  -8  -3  10      572.33      605.20     29.79 o 
  -7  -3  10        2.85        7.00      4.51 o 
  -6  -3  10      618.89      682.58     51.55 o 
  -5  -3  10      206.85      212.47     23.45 o 
  -4  -3  10      402.46      419.14     40.35 o 
  -3  -3  10      701.85      712.17     75.71 o 
  -2  -3  10      379.08      360.54     24.73 o 
  -1  -3  10     1228.76     1146.12     50.42 o 
   0  -3  10        6.84       -5.41      5.41 o 
   1  -3  10      366.35      326.13     19.45 o 
   2  -3  10       18.64       26.51      9.15 o 
   3  -3  10      120.92       95.37     10.64 o 
   4  -3  10      302.87      286.97     15.73 o 
   5  -3  10        1.53        3.14      4.85 o 
   6  -3  10      339.78      326.13     18.35 o 
   7  -3  10      177.50      171.01     13.34 o 
   8  -3  10      248.58      239.03     15.26 o 
   9  -3  10      206.22      192.69     12.81 o 
  10  -3  10       71.76       98.67     14.69 o 
  -8  -2  10       30.48       36.90     10.51 o 
  -7  -2  10      527.46      539.24     24.12 o 
  -6  -2  10      102.22       92.13     11.57 o 
  -5  -2  10      960.25      942.18     62.88 o 
  -4  -2  10      238.67      237.79     36.10 o 
  -3  -2  10     1797.62     1850.52     93.92 o 
  -2  -2  10      372.19      346.19     27.19 o 
  -1  -2  10      106.33      119.10     12.59 o 
   0  -2  10      925.46      933.07     32.50 o 
   1  -2  10       35.89       30.52      6.70 o 
   2  -2  10       21.35       25.94      8.22 o 
   3  -2  10      444.91      432.53     21.51 o 
   4  -2  10      240.48      273.50     15.03 o 
   5  -2  10      809.14      800.77     23.39 o 
   6  -2  10        4.57        4.81      5.04 o 
   7  -2  10      329.42      328.91     19.04 o 
   8  -2  10        1.70       -2.43      5.01 o 
   9  -2  10      109.12      114.51     11.10 o 
  10  -2  10      145.00      156.41     21.84 o 
  -9  -1  10      203.91      194.05     16.24 o 
  -8  -1  10      311.11      294.99     25.50 o 
  -7  -1  10       14.92       27.15     13.38 o 
  -6  -1  10      964.25     1004.21    108.69 o 
  -5  -1  10      268.24      270.89     21.12 o 
  -4  -1  10     1882.21     1757.55    100.60 o 
  -3  -1  10       98.28       95.71     13.96 o 
  -2  -1  10      870.49      827.38     31.48 o 
  -1  -1  10     1273.70     1390.55     42.34 o 
   0  -1  10      299.48      303.06     15.16 o 
   1  -1  10     1937.23     2242.55     66.01 o 
   2  -1  10       11.74        6.24     12.21 o 
   3  -1  10     2626.06     2728.69     61.53 o 
   4  -1  10     1250.84     1204.50     32.30 o 
   5  -1  10      595.22      645.55     20.40 o 
   6  -1  10     1051.58     1053.03     38.52 o 
   7  -1  10       95.07      100.27     13.08 o 
   8  -1  10     1114.36     1060.84     34.94 o 
   9  -1  10       41.42       37.20      6.79 o 
  10  -1  10      151.38      117.08     33.07 o 
  11  -1  10      274.37      379.92     33.76 o 
  -9   0  10      604.50      606.89     58.18 o 
  -8   0  10       67.49       60.97      9.44 o 
  -7   0  10      580.84      576.35     45.14 o 
  -6   0  10       85.47       86.02     13.92 o 
  -5   0  10      641.21      682.84     59.31 o 
  -4   0  10     1642.34     1716.58     91.29 o 
  -3   0  10       10.98       17.46      7.06 o 
  -2   0  10     1831.08     1897.37     63.02 o 
  -1   0  10      392.74      428.13     27.08 o 
   0   0  10     4841.45     5541.58    119.89 o 
   1   0  10      293.42      329.79     26.90 o 
   2   0  10     5219.16     5915.44    129.25 o 
   3   0  10      364.84      393.46     18.92 o 
   4   0  10      957.15     1001.16     27.74 o 
   5   0  10      683.25      698.84     23.31 o 
   6   0  10       21.27       22.75      5.17 o 
   7   0  10     1483.95     1400.59     36.31 o 
   8   0  10       43.94       42.52      7.64 o 
   9   0  10      562.64      567.28     20.68 o 
  10   0  10      529.14      535.01     22.54 o 
  11   0  10       62.69       75.76     17.99 o 
  -9   1  10        3.66        9.70      4.67 o 
  -8   1  10      503.38      466.51     24.60 o 
  -7   1  10       38.97       38.65     10.06 o 
  -6   1  10     1822.49     1719.99    122.48 o 
  -5   1  10      619.11      577.49     44.66 o 
  -4   1  10      182.33      191.73     14.72 o 
  -3   1  10      326.65      318.74     24.63 o 
  -2   1  10       30.25       28.98     37.77 o 
  -1   1  10     2128.88     2275.82     51.57 o 
   0   1  10      166.35      169.79     18.12 o 
   1   1  10     3005.95     2884.95     96.47 o 
   2   1  10      225.72      222.33     16.47 o 
   3   1  10     1749.68     1873.74     46.01 o 
   4   1  10      721.79      728.86     22.37 o 
   5   1  10      491.85      482.92     18.50 o 
   6   1  10     1644.64     1661.06     58.67 o 
   7   1  10     1351.81     1334.90     34.76 o 
   8   1  10      505.17      498.59     18.13 o 
   9   1  10      670.59      691.36     27.41 o 
  10   1  10       37.87       63.46     11.07 o 
  11   1  10      255.63      257.84     19.56 o 
  -9   2  10      699.88      657.69     35.95 o 
  -8   2  10       10.42       13.39      6.71 o 
  -7   2  10     1223.44     1231.03     47.09 o 
  -6   2  10      349.62      328.90     24.71 o 
  -5   2  10     1848.84     1796.59     63.05 o 
  -4   2  10       20.82       29.31     10.05 o 
  -3   2  10      948.01     1027.64     53.81 o 
  -2   2  10      126.75      133.62     21.33 o 
  -1   2  10      348.44      343.31     24.93 o 
   0   2  10       73.76       76.84     11.99 o 
   1   2  10       23.45       21.11      7.38 o 
   2   2  10      159.18      145.74     13.09 o 
   3   2  10      322.48      337.88     19.70 o 
   4   2  10        3.87       12.24      4.07 o 
   5   2  10     2304.22     2424.80     47.87 o 
   6   2  10      313.37      295.35     12.95 o 
   7   2  10     1292.60     1238.46     32.63 o 
   8   2  10      437.12      427.65     22.13 o 
   9   2  10      247.52      267.83     15.53 o 
  10   2  10      314.39      326.25     24.10 o 
  11   2  10       15.14       22.89      8.11 o 
  -9   3  10       95.34      109.21     15.24 o 
  -8   3  10      730.83      706.63     33.06 o 
  -7   3  10       52.82       70.80     16.43 o 
  -6   3  10      525.78      578.09     32.01 o 
  -5   3  10      184.79      204.46     16.33 o 
  -4   3  10      606.31      674.18     39.71 o 
  -3   3  10      388.36      422.76     23.40 o 
  -2   3  10      703.88      764.04     40.20 o 
  -1   3  10     1357.65     1384.52     56.77 o 
   0   3  10       83.78       60.02     10.63 o 
   1   3  10      265.78      205.56     19.01 o 
   2   3  10      286.25      288.19     23.08 o 
   3   3  10      484.41      495.20     27.63 o 
   4   3  10     1044.12     1010.71     50.68 o 
   5   3  10      622.83      565.97     18.23 o 
   6   3  10      604.29      616.67     25.00 o 
   7   3  10     1559.41     1463.25     42.58 o 
   8   3  10      337.59      309.42     18.98 o 
   9   3  10      242.87      226.17     14.75 o 
  10   3  10       10.23       14.20      6.09 o 
  11   3  10      158.49      164.96     12.87 o 
  12   3  10        0.74        0.40      7.57 o 
  -9   4  10      404.84      394.24     28.10 o 
  -8   4  10       30.89       35.28     12.76 o 
  -7   4  10      528.40      576.89     29.72 o 
  -6   4  10      511.24      557.55     34.66 o 
  -5   4  10      156.87      198.61     20.50 o 
  -4   4  10     1343.44     1430.56     52.60 o 
  -3   4  10      333.21      360.20     20.88 o 
  -2   4  10     7215.05     7967.56    309.69 o 
  -1   4  10      306.74      301.67     24.52 o 
   0   4  10     8540.57     8390.15    229.47 o 
   1   4  10     1444.79     1459.62     61.30 o 
   2   4  10     3887.69     3503.20    113.06 o 
   3   4  10     1262.02     1215.16     55.12 o 
   4   4  10      141.59      142.78     18.84 o 
   5   4  10     1243.29     1263.98     32.87 o 
   6   4  10        6.44        2.62      5.42 o 
   7   4  10     1352.63     1176.15     37.83 o 
   8   4  10       79.72       70.42      9.94 o 
   9   4  10      163.72      137.08     23.55 o 
  10   4  10      531.79      496.91     23.56 o 
  11   4  10       16.35       18.83      6.06 o 
  12   4  10      716.63      765.35     56.70 o 
  -9   5  10       16.92       23.71      7.89 o 
  -8   5  10      355.80      371.94     31.24 o 
  -7   5  10      309.58      294.62     31.06 o 
  -6   5  10      431.88      495.22     23.39 o 
  -5   5  10     1085.83     1218.34     64.90 o 
  -4   5  10      665.09      652.67     27.93 o 
  -3   5  10     2779.21     3002.72     76.28 o 
  -2   5  10       90.64      101.64     10.75 o 
  -1   5  10     2395.57     2594.96     92.93 o 
   0   5  10      753.68      763.14     42.79 o 
   1   5  10     1511.40     1603.79     67.75 o 
   2   5  10      902.92      936.67     48.97 o 
   3   5  10      309.38      319.24     27.63 o 
   4   5  10     1678.81     1672.92     47.70 o 
   5   5  10      963.64      845.35     29.78 o 
   6   5  10     1541.51     1419.83     41.66 o 
   7   5  10     1735.35     1475.73     56.04 o 
   8   5  10     1651.39     1307.84     81.22 o 
   9   5  10      778.07      625.64     49.70 o 
  10   5  10      122.48      132.53     22.50 o 
  11   5  10      521.41      520.79     27.33 o 
  12   5  10       49.53       48.47      8.19 o 
  -9   6  10      296.70      314.12     21.21 o 
  -8   6  10        5.24       -6.78      6.78 o 
  -7   6  10     1046.13     1037.54     58.13 o 
  -6   6  10      231.15      226.42     48.56 o 
  -5   6  10      955.39      992.29     92.90 o 
  -4   6  10      565.71      596.12     30.84 o 
  -3   6  10      403.42      426.16     21.52 o 
  -2   6  10      114.27      125.27     16.67 o 
  -1   6  10      312.75      334.36     18.42 o 
   0   6  10      713.53      656.98     40.49 o 
   1   6  10      338.83      334.49     28.53 o 
   2   6  10      431.57      387.38     31.84 o 
   3   6  10      875.94      807.75     48.14 o 
   4   6  10      153.63      155.21     15.01 o 
   5   6  10      693.27      659.50     44.47 o 
   6   6  10      941.14      805.45     70.25 o 
   7   6  10      656.88      589.92     33.49 o 
   8   6  10      539.77      524.23     53.64 o 
   9   6  10      220.81      224.06     29.30 o 
  10   6  10      109.42      108.50     20.81 o 
  11   6  10        0.84        5.08      6.07 o 
  12   6  10       98.51      104.09     10.41 o 
  -8   7  10      929.04     1020.86     33.03 o 
  -7   7  10        2.55        1.74      8.43 o 
  -6   7  10      760.86      691.15     46.39 o 
  -5   7  10       19.82       22.71     10.33 o 
  -4   7  10      198.30      190.51     18.52 o 
  -3   7  10      438.56      399.86     26.15 o 
  -2   7  10       79.00       64.32     11.28 o 
  -1   7  10      582.71      561.22     31.53 o 
   0   7  10     1205.96     1166.49     60.33 o 
   1   7  10     1525.31     1551.17     73.73 o 
   2   7  10      526.24      555.40     37.98 o 
   3   7  10      617.99      633.00     41.20 o 
   4   7  10     1082.11     1078.95     57.21 o 
   5   7  10        2.68        5.59      9.12 o 
   6   7  10      561.70      520.88     40.75 o 
   7   7  10      368.79      347.83     47.70 o 
   8   7  10       99.56       94.80     13.70 o 
   9   7  10       20.24       26.82      8.65 o 
  10   7  10       32.78       41.31     13.35 o 
  11   7  10      276.02      322.10     37.60 o 
  12   7  10       11.07        7.01      6.03 o 
  -8   8  10       48.21       38.87      4.62 o 
  -7   8  10      643.29      681.32     39.17 o 
  -6   8  10        8.64       27.45     11.08 o 
  -5   8  10      525.91      485.69     37.68 o 
  -4   8  10      163.16      180.75     17.57 o 
  -3   8  10      137.74      131.20     14.84 o 
  -2   8  10     1870.46     1654.44     56.25 o 
  -1   8  10       35.79       44.04      9.03 o 
   0   8  10     2419.72     2276.61     96.10 o 
   1   8  10      534.46      570.56     23.34 o 
   2   8  10     1424.90     1438.26     42.28 o 
   3   8  10     1871.79     2288.92     98.79 o 
   4   8  10       41.98       44.84     19.68 o 
   5   8  10      279.95      233.63     27.45 o 
   6   8  10      288.35      298.99     32.35 o 
   7   8  10     1011.54     1012.32     61.35 o 
   8   8  10      418.39      469.70     27.77 o 
   9   8  10      185.64      203.45     21.16 o 
  10   8  10      548.76      714.29     29.98 o 
  11   8  10        1.42       -0.05      4.29 o 
  -7   9  10      751.58      719.17     21.26 o 
  -6   9  10      207.23      208.65     21.49 o 
  -5   9  10      711.11      725.10     43.76 o 
  -4   9  10      125.95      118.15     13.44 o 
  -3   9  10     2367.59     2090.02     63.27 o 
  -2   9  10       39.23       27.23      7.68 o 
  -1   9  10     3161.54     2975.56     79.71 o 
   0   9  10       21.95       20.23      5.66 o 
   1   9  10     2023.38     1978.12     61.54 o 
   2   9  10     1993.88     1900.97     85.17 o 
   3   9  10      255.13      281.05     30.50 o 
   4   9  10     1254.54     1482.29     76.74 o 
   5   9  10      106.24      117.94     14.22 o 
   6   9  10      814.61      964.28    117.06 o 
   7   9  10      541.19      616.45     30.85 o 
   8   9  10      460.36      489.12     27.63 o 
   9   9  10      504.03      543.08     26.31 o 
  10   9  10       41.85       43.76      7.27 o 
  11   9  10      538.97      624.87     32.04 o 
  -7  10  10       89.36       92.12     11.89 o 
  -6  10  10     1062.15     1133.62     36.28 o 
  -5  10  10       62.42       63.79      8.97 o 
  -4  10  10     1069.07     1080.55     38.90 o 
  -3  10  10       13.94        9.06      4.58 o 
  -2  10  10     1059.05      921.04     30.38 o 
  -1  10  10       92.01       79.48     11.45 o 
   0  10  10      200.86      201.15     13.44 o 
   1  10  10     1362.66     1377.48     86.91 o 
   2  10  10        3.41        9.22      7.31 o 
   3  10  10     1553.12     1512.14     74.38 o 
   4  10  10      162.92      179.81     24.35 o 
   5  10  10      978.09     1077.79     52.13 o 
   6  10  10      102.45      109.99     12.96 o 
   7  10  10      131.76      161.99     15.67 o 
   8  10  10       67.63       69.94      9.71 o 
   9  10  10        9.07       10.66      5.15 o 
  10  10  10      313.00      319.02     22.20 o 
  -6  11  10      306.77      302.10     21.32 o 
  -5  11  10       74.96       71.99      8.93 o 
  -4  11  10       36.24       29.08      6.66 o 
  -3  11  10      731.71      787.66     67.25 o 
  -2  11  10        9.96        3.93     14.71 o 
  -1  11  10      252.58      226.77     25.13 o 
   0  11  10     1013.88     1010.32     31.01 o 
   1  11  10       77.90       69.78     10.47 o 
   2  11  10     1761.49     1693.61     96.07 o 
   3  11  10      141.08      100.21     17.54 o 
   4  11  10      703.98      666.77     45.05 o 
   5  11  10      101.86      127.43     13.01 o 
   6  11  10      450.78      429.35     32.61 o 
   7  11  10      251.67      272.96     16.71 o 
   8  11  10       42.16       37.75     10.92 o 
   9  11  10      130.55      149.89     15.79 o 
  10  11  10       18.66       17.48      5.88 o 
  -5  12  10      120.69      119.79     12.32 o 
  -4  12  10      132.59      138.67      8.53 o 
  -3  12  10       18.41       21.03      6.12 o 
  -2  12  10      950.01      948.94     33.83 o 
  -1  12  10       33.25       39.00      7.62 o 
   0  12  10      336.65      370.60     42.76 o 
   1  12  10      456.90      422.09     23.16 o 
   2  12  10      338.52      301.20     41.86 o 
   3  12  10      540.17      504.60     25.56 o 
   4  12  10      134.62      105.21     10.49 o 
   5  12  10      303.81      284.24     21.32 o 
   6  12  10      567.67      510.39     32.23 o 
   7  12  10      127.60      104.21     15.16 o 
   8  12  10      664.97      680.68     33.55 o 
   9  12  10       23.78       20.17      6.20 o 
  -3  13  10      672.48      613.46     19.27 o 
  -2  13  10        2.74       -4.24      4.24 o 
  -1  13  10      530.81      570.39     43.66 o 
   0  13  10      170.54      200.03     24.97 o 
   1  13  10      256.86      257.00     15.74 o 
   2  13  10      415.58      394.50     17.01 o 
   3  13  10       20.58       16.53      4.96 o 
   4  13  10      386.18      376.16     19.64 o 
   5  13  10      159.68      181.73     10.23 o 
   6  13  10      368.00      393.43     16.34 o 
   7  13  10      846.23      843.84     21.95 o 
   8  13  10       89.08       90.69      5.43 o 
  -2  14  10      572.54      539.20     19.39 o 
  -1  14  10       73.04       61.17      6.75 o 
   0  14  10      252.45      259.24     13.55 o 
   1  14  10      818.81      856.35     70.53 o 
   2  14  10       29.69       32.58      4.92 o 
   3  14  10     1184.59     1153.03     46.60 o 
   4  14  10      176.09      182.95     11.29 o 
   5  14  10      456.84      480.45     12.29 o 
   6  14  10      310.26      269.03      9.60 o 
   2  15  10      363.16      371.07     19.44 o 
   3  15  10        0.90        2.80      3.35 o 
   4  15  10      407.10      366.14     18.12 o 
  -1  -7  11      351.24      373.34     21.18 o 
   0  -7  11       20.37       32.52      7.09 o 
   1  -7  11      538.31      542.21     38.90 o 
   2  -7  11      258.48      283.25     18.94 o 
   3  -7  11      357.48      333.14     20.24 o 
  -4  -6  11      321.19      338.52     19.73 o 
  -3  -6  11      124.50      117.67     13.43 o 
  -2  -6  11      739.14      795.88     39.02 o 
  -1  -6  11       34.40       37.87      9.38 o 
   0  -6  11     1045.61     1066.35     90.96 o 
   1  -6  11       57.02       60.53      7.83 o 
   2  -6  11      608.80      598.90     61.54 o 
   3  -6  11      428.13      447.01     35.97 o 
   4  -6  11      336.42      311.34     24.40 o 
   5  -6  11      244.10      251.89     20.19 o 
  -5  -5  11       55.80       61.06      9.35 o 
  -4  -5  11      555.67      537.20     32.19 o 
  -3  -5  11      220.50      226.72     22.44 o 
  -2  -5  11      186.28      187.30     21.84 o 
  -1  -5  11      478.70      462.77     23.11 o 
   0  -5  11      245.10      244.03     17.53 o 
   1  -5  11      657.35      630.33     42.93 o 
   2  -5  11        2.56        2.06      5.62 o 
   3  -5  11       95.38      102.13     12.31 o 
   4  -5  11      342.55      351.00     44.06 o 
   5  -5  11        9.18       -0.14      4.11 o 
   6  -5  11      305.90      293.40     23.12 o 
   7  -5  11       11.23       24.98      8.52 o 
  -6  -4  11        8.88        8.89      4.88 o 
  -5  -4  11      987.56     1011.60     46.92 o 
  -4  -4  11      137.40      140.45     18.45 o 
  -3  -4  11      221.11      235.22     25.70 o 
  -2  -4  11      175.70      191.49     24.61 o 
  -1  -4  11      169.32      142.58     14.14 o 
   0  -4  11      661.86      631.55     31.53 o 
   1  -4  11       31.71       17.71      7.39 o 
   2  -4  11      628.81      616.81     95.53 o 
   3  -4  11        8.09        9.12      4.89 o 
   4  -4  11      250.15      250.36     15.30 o 
   5  -4  11      563.15      522.39     27.12 o 
   6  -4  11       19.03       15.18      7.27 o 
   7  -4  11      359.91      311.89     19.22 o 
   8  -4  11        2.42        1.05      5.50 o 
  -7  -3  11        5.61       18.60      6.14 o 
  -6  -3  11      706.48      746.85     54.68 o 
  -5  -3  11      141.22      162.81     13.92 o 
  -4  -3  11      489.51      512.30     75.31 o 
  -3  -3  11      523.16      619.77    117.81 o 
  -2  -3  11      102.78      124.16     21.12 o 
  -1  -3  11     1195.17     1121.48     43.21 o 
   0  -3  11       18.09       25.80      8.68 o 
   1  -3  11     1846.31     1753.45     60.07 o 
   2  -3  11      629.83      612.69     33.23 o 
   3  -3  11      975.93      965.09     63.95 o 
   4  -3  11      440.12      392.76     20.49 o 
   5  -3  11      457.38      454.97     22.11 o 
   6  -3  11      418.01      427.97     24.35 o 
   7  -3  11       14.99        7.05      4.93 o 
   8  -3  11      192.64      188.76     12.52 o 
   9  -3  11       41.04       44.87      7.50 o 
  -7  -2  11      175.84      213.19     20.15 o 
  -6  -2  11       88.33       93.73     10.57 o 
  -5  -2  11      393.60      400.75     24.17 o 
  -4  -2  11      379.20      389.61     62.23 o 
  -3  -2  11      742.99      742.72    128.32 o 
  -2  -2  11      598.07      596.97     67.17 o 
  -1  -2  11     1017.99     1112.08    116.20 o 
   0  -2  11     1985.44     1878.58     71.13 o 
   1  -2  11      593.67      526.17     30.35 o 
   2  -2  11     1202.88     1103.32     45.74 o 
   3  -2  11     1211.57     1185.09     37.94 o 
   4  -2  11     1307.87     1225.20     33.96 o 
   5  -2  11     1533.34     1522.67     44.55 o 
   6  -2  11       52.76       53.58      8.11 o 
   7  -2  11      295.84      298.23     21.07 o 
   8  -2  11      181.28      160.94     15.14 o 
   9  -2  11      122.15      117.27     12.75 o 
  10  -2  11      484.20      604.00     36.20 o 
  -8  -1  11      525.06      521.32     29.15 o 
  -7  -1  11       83.03       73.67     14.34 o 
  -6  -1  11      113.46      130.74     12.96 o 
  -5  -1  11     1059.29     1019.55     40.83 o 
  -4  -1  11      215.90      224.80     19.68 o 
  -3  -1  11     1617.97     1545.82     57.27 o 
  -2  -1  11      190.43      186.92     19.27 o 
  -1  -1  11      988.69      921.61     43.95 o 
   0  -1  11      151.57      142.48     13.45 o 
   1  -1  11       90.25       76.07     11.59 o 
   2  -1  11      104.50       85.41     12.11 o 
   3  -1  11      448.48      411.61     21.11 o 
   4  -1  11     1258.97     1218.54     29.13 o 
   5  -1  11      112.83       88.81      7.96 o 
   6  -1  11     1291.62     1280.88     30.93 o 
   7  -1  11        4.09       -0.38      4.48 o 
   8  -1  11      537.24      542.37     23.66 o 
   9  -1  11      261.97      253.22     19.24 o 
  10  -1  11      117.33      136.40     20.61 o 
  -8   0  11       32.37       40.36     10.43 o 
  -7   0  11      624.66      491.48     36.83 o 
  -6   0  11      149.89      136.42     21.91 o 
  -5   0  11     1191.47     1264.37    127.76 o 
  -4   0  11     1381.21     1330.46     88.38 o 
  -3   0  11      136.25      134.12     15.55 o 
  -2   0  11     1421.86     1401.07     53.62 o 
  -1   0  11      107.49      108.68     14.43 o 
   0   0  11      140.03      142.58     12.96 o 
   1   0  11       38.94       37.17      7.49 o 
   2   0  11      331.74      396.48     24.45 o 
   3   0  11      278.80      300.75     15.67 o 
   4   0  11       92.89       97.45      8.91 o 
   5   0  11      354.11      348.83     16.67 o 
   6   0  11       48.47       41.03      6.74 o 
   7   0  11      936.73      882.85     28.04 o 
   8   0  11        5.02        5.75     10.48 o 
   9   0  11      285.95      287.79     21.32 o 
  10   0  11      147.76      191.41     26.32 o 
  11   0  11       48.02       83.69     17.20 o 
  -8   1  11      561.46      583.36     32.48 o 
  -7   1  11       46.18       47.66      9.06 o 
  -6   1  11     1702.02     1679.96    160.71 o 
  -5   1  11      174.62      181.24     18.60 o 
  -4   1  11     1840.76     1812.36    170.54 o 
  -3   1  11      454.91      498.11     28.78 o 
  -2   1  11        2.55       13.11      7.27 o 
  -1   1  11      919.16      961.08     41.79 o 
   0   1  11      129.76      136.34     11.93 o 
   1   1  11     1436.88     1556.87     43.77 o 
   2   1  11      341.44      340.74     16.00 o 
   3   1  11     3015.56     3130.64     52.56 o 
   4   1  11      397.08      417.22     17.43 o 
   5   1  11      161.12      178.04     11.55 o 
   6   1  11     1015.82     1003.80     29.43 o 
   7   1  11       34.61       32.80      7.26 o 
   8   1  11      508.78      528.93     30.63 o 
   9   1  11      381.15      384.19     19.48 o 
  10   1  11      127.60      143.84     14.72 o 
  11   1  11      214.46      287.95     31.82 o 
  -8   2  11        7.09        2.87      4.35 o 
  -7   2  11      627.61      612.32     29.79 o 
  -6   2  11      368.74      392.85     26.08 o 
  -5   2  11      645.99      620.00     64.00 o 
  -4   2  11     1132.56     1201.24     69.47 o 
  -3   2  11      218.59      227.64     14.67 o 
  -2   2  11     2047.05     2183.91     65.53 o 
  -1   2  11      112.84      115.77     11.88 o 
   0   2  11     1008.80     1152.72     34.54 o 
   1   2  11       21.15       27.46      6.31 o 
   2   2  11     2072.38     2273.01     58.34 o 
   3   2  11      292.14      322.95     13.24 o 
   4   2  11      838.08      856.02     25.95 o 
   5   2  11     1205.83     1163.32     28.42 o 
   6   2  11       38.08       53.56      7.29 o 
   7   2  11      770.28      734.99     31.26 o 
   8   2  11      161.49      148.76     11.51 o 
   9   2  11      260.84      281.83     15.71 o 
  10   2  11      975.14     1104.81     43.80 o 
  11   2  11       39.24       68.14     10.53 o 
  -9   3  11        3.08        2.86      4.50 o 
  -8   3  11      540.19      540.94     23.65 o 
  -7   3  11      130.83      136.81     14.02 o 
  -6   3  11      756.21      788.99     37.06 o 
  -5   3  11     1622.92     1414.15    288.04 o 
  -4   3  11      133.74      129.22     15.38 o 
  -3   3  11     2642.08     2982.33     91.13 o 
  -2   3  11       19.97       29.10      9.61 o 
  -1   3  11     3797.07     4423.17    128.63 o 
   0   3  11      539.38      583.67     22.81 o 
   1   3  11     3021.68     3455.72     69.60 o 
   2   3  11      654.40      696.81     25.59 o 
   3   3  11       74.99       89.63      7.80 o 
   4   3  11     1102.04     1126.05     28.87 o 
   5   3  11      557.94      553.53     18.63 o 
   6   3  11     1797.12     1696.60     77.26 o 
   7   3  11       65.86       60.28      8.86 o 
   8   3  11      586.73      578.52     27.18 o 
   9   3  11      423.25      418.83     25.41 o 
  10   3  11       33.98       44.36     10.00 o 
  11   3  11      315.81      381.40     63.24 o 
  -9   4  11      251.51      255.17     18.23 o 
  -8   4  11        0.53        1.90      7.16 o 
  -7   4  11      842.41      893.47     35.48 o 
  -6   4  11      258.44      267.69     20.62 o 
  -5   4  11      156.61      200.33     16.47 o 
  -4   4  11      728.45      800.66     32.46 o 
  -3   4  11      430.80      434.49     23.61 o 
  -2   4  11     1395.85     1429.25     89.20 o 
  -1   4  11        0.73       13.42     17.33 o 
   0   4  11      431.01      463.58     21.50 o 
   1   4  11     1809.77     1979.11     46.44 o 
   2   4  11     1373.25     1590.81     40.85 o 
   3   4  11     1855.76     2039.54     55.75 o 
   4   4  11       13.55       11.30      6.17 o 
   5   4  11     1757.41     1749.98     36.31 o 
   6   4  11       26.74       17.81      6.20 o 
   7   4  11     1362.19     1234.21     39.26 o 
   8   4  11      313.51      281.17     18.08 o 
   9   4  11      210.96      170.63     18.06 o 
  10   4  11       86.78       97.52     10.37 o 
  11   4  11       19.61       21.02      8.71 o 
  -8   5  11      200.29      195.79     20.72 o 
  -7   5  11        3.01      -10.45     10.45 o 
  -6   5  11      510.69      535.40     28.28 o 
  -5   5  11       64.90       87.18     10.82 o 
  -4   5  11      482.80      477.90     24.13 o 
  -3   5  11     1350.81     1442.88     52.34 o 
  -2   5  11      162.89      148.04     13.39 o 
  -1   5  11      229.93      209.60     18.44 o 
   0   5  11      127.87      136.93     14.74 o 
   1   5  11      585.07      654.02     30.73 o 
   2   5  11     1394.40     1484.55     38.94 o 
   3   5  11      806.79      856.76     24.74 o 
   4   5  11      753.75      844.65     36.98 o 
   5   5  11     2206.21     1957.77     50.55 o 
   6   5  11      229.56      219.20     15.69 o 
   7   5  11      127.18      112.67     15.27 o 
   8   5  11      473.43      410.11     28.65 o 
   9   5  11      362.15      277.67     32.54 o 
  10   5  11      112.70      100.77     10.64 o 
  11   5  11      295.89      312.83     25.83 o 
  12   5  11        1.49       -2.51      6.83 o 
  -8   6  11       12.09       10.78      7.89 o 
  -7   6  11      470.69      491.79     36.05 o 
  -6   6  11      171.43      165.78     23.11 o 
  -5   6  11      494.72      521.70     25.15 o 
  -4   6  11     1504.72     1627.01     59.82 o 
  -3   6  11      225.52      208.07     15.36 o 
  -2   6  11     2826.66     2794.58     90.72 o 
  -1   6  11      130.79      138.87     12.47 o 
   0   6  11     2077.80     2151.03     64.02 o 
   1   6  11      314.64      367.49     23.23 o 
   2   6  11      908.59      990.42     37.53 o 
   3   6  11      474.11      495.20     26.26 o 
   4   6  11       80.19       81.04     11.43 o 
   5   6  11     1015.06      902.86     40.54 o 
   6   6  11       79.65       66.44     11.80 o 
   7   6  11      587.93      477.73     30.00 o 
   8   6  11      801.37      643.46     36.03 o 
   9   6  11      108.33       95.16     21.10 o 
  10   6  11      445.12      457.70     83.90 o 
  11   6  11       55.80       56.51      9.11 o 
  -8   7  11      695.91      730.98     35.08 o 
  -7   7  11      307.12      298.05     26.11 o 
  -6   7  11      539.62      515.88     37.86 o 
  -5   7  11      695.61      761.65     71.80 o 
  -4   7  11      812.71      777.42     42.62 o 
  -3   7  11     1486.75     1447.61     64.06 o 
  -2   7  11        0.11        1.08      4.53 o 
  -1   7  11     1172.86     1157.79     52.54 o 
   0   7  11     1171.12     1194.35     37.07 o 
   1   7  11     1424.13     1395.42     48.16 o 
   2   7  11      645.84      674.75     68.95 o 
   3   7  11      390.02      379.86     22.89 o 
   4   7  11      832.25      774.70     48.14 o 
   5   7  11      825.05      698.22     56.15 o 
   6   7  11     1735.79     1443.66     79.71 o 
   7   7  11     1387.84     1177.69     84.83 o 
   8   7  11      610.28      628.17     53.42 o 
   9   7  11      584.49      612.34     37.00 o 
  10   7  11       14.33       12.19     10.09 o 
  11   7  11      585.83      633.85     72.38 o 
  -7   8  11      239.65      274.64     19.39 o 
  -6   8  11      484.78      508.43     35.34 o 
  -5   8  11      248.80      274.59     27.44 o 
  -4   8  11      605.65      541.79     29.65 o 
  -3   8  11      131.90      118.82     14.29 o 
  -2   8  11     1399.68     1246.16     82.19 o 
  -1   8  11      546.68      507.22     40.34 o 
   0   8  11     1046.65     1077.47     49.30 o 
   1   8  11     1235.04     1122.54     35.37 o 
   2   8  11     1446.33     1475.55     50.38 o 
   3   8  11     2462.24     3053.20    120.69 o 
   4   8  11        7.16        8.34      8.29 o 
   5   8  11      837.47      790.78    115.06 o 
   6   8  11      384.53      339.53     41.06 o 
   7   8  11      683.61      696.80     50.66 o 
   8   8  11      255.75      287.20     24.72 o 
   9   8  11      113.69      139.24     14.29 o 
  10   8  11       66.11       64.89     13.51 o 
  11   8  11       49.48       64.62     13.30 o 
  -7   9  11       69.99       71.23      5.96 o 
  -6   9  11       19.32       22.40      9.28 o 
  -5   9  11      537.34      547.16     36.29 o 
  -4   9  11        6.96       10.71      6.32 o 
  -3   9  11      303.19      252.85     19.55 o 
  -2   9  11       20.97       20.13      7.36 o 
  -1   9  11     1164.26      965.19     46.77 o 
   0   9  11       17.37       38.16      6.36 o 
   1   9  11     1020.46      949.61     49.49 o 
   2   9  11     1254.81     1228.49     46.72 o 
   3   9  11       33.28       30.80     12.51 o 
   4   9  11     1512.86     2045.39     93.44 o 
   5   9  11      142.38      148.65     19.44 o 
   6   9  11      779.57      822.93     53.06 o 
   7   9  11       19.72       25.38     10.86 o 
   8   9  11       15.91       15.79      7.80 o 
   9   9  11       18.86       25.40      6.70 o 
  10   9  11       24.76       35.23     11.86 o 
  11   9  11       72.07       87.41     10.88 o 
  -6  10  11       44.25       42.63      7.01 o 
  -5  10  11       36.05       36.82      7.51 o 
  -4  10  11      668.72      692.15     29.31 o 
  -3  10  11        0.43       -2.81      4.46 o 
  -2  10  11     1185.51     1091.64     33.33 o 
  -1  10  11        6.28       -7.59     12.38 o 
   0  10  11     2173.74     1908.07     87.24 o 
   1  10  11      149.23      169.29     15.52 o 
   2  10  11      809.64      681.38     46.12 o 
   3  10  11      477.70      461.02     42.91 o 
   4  10  11       17.62       33.49     11.92 o 
   5  10  11      805.48      897.46     38.03 o 
   6  10  11      406.16      439.92     34.59 o 
   7  10  11      938.28     1018.46     37.92 o 
   8  10  11      190.63      221.64     15.92 o 
   9  10  11       58.49       77.66      8.85 o 
  10  10  11      346.96      407.05     27.29 o 
  -6  11  11      358.53      369.61     21.35 o 
  -5  11  11      162.88      157.94     14.44 o 
  -4  11  11       14.55       14.83      8.74 o 
  -3  11  11      838.40      769.95     44.64 o 
  -2  11  11       13.66       22.71      9.59 o 
  -1  11  11     1887.48     1792.23     64.43 o 
   0  11  11      139.68      140.75     10.92 o 
   1  11  11      795.88      801.61     33.11 o 
   2  11  11     1558.77     1580.29    139.36 o 
   3  11  11       59.82       49.33      8.73 o 
   4  11  11      602.49      659.88     44.15 o 
   5  11  11      119.77      134.39     13.10 o 
   6  11  11      539.80      556.85     35.26 o 
   7  11  11      601.18      631.06     33.14 o 
   8  11  11      283.69      301.80     15.76 o 
   9  11  11      541.29      580.09     30.40 o 
  -5  12  11       50.80       49.36      7.34 o 
  -4  12  11      302.88      310.00     24.64 o 
  -3  12  11        0.58        9.44      7.29 o 
  -2  12  11       51.31       56.41      7.92 o 
  -1  12  11      170.57      187.54     22.89 o 
   0  12  11      221.45      214.25     23.16 o 
   1  12  11      851.39      878.82     82.89 o 
   2  12  11       21.35       35.80      7.59 o 
   3  12  11     1302.27     1247.23     41.56 o 
   4  12  11        2.07        2.28      4.92 o 
   5  12  11      825.11      828.91     23.26 o 
   6  12  11      250.79      272.19     14.68 o 
   7  12  11       64.74       77.12     12.07 o 
   8  12  11      672.64      717.07     33.77 o 
   9  12  11        2.65        1.14      3.84 o 
  -3  13  11      392.33      405.54     23.24 o 
  -2  13  11       99.84       38.38     41.25 o 
  -1  13  11       35.94       38.55      6.41 o 
   0  13  11      420.83      464.73     31.24 o 
   1  13  11      107.23      100.39     10.57 o 
   2  13  11      526.99      543.70     23.46 o 
   3  13  11        2.47        4.50      3.65 o 
   4  13  11      755.65      729.23     21.68 o 
   5  13  11      136.76      150.98     19.41 o 
   6  13  11      359.35      327.38     12.50 o 
   7  13  11      234.20      231.95      9.14 o 
   8  13  11        9.07        4.16      3.58 o 
  -1  14  11       53.68       41.72      8.33 o 
   0  14  11      714.34      738.31     42.76 o 
   1  14  11      267.19      276.07     29.43 o 
   2  14  11      437.45      475.38     19.48 o 
   3  14  11      247.44      235.18     10.56 o 
   4  14  11        1.81       -1.08      3.19 o 
   5  14  11      291.74      289.07     10.04 o 
   6  14  11      117.71      114.52     10.08 o 
  -1  -6  12      163.56      164.43     13.92 o 
   0  -6  12      551.59      563.54     28.58 o 
   1  -6  12        0.32        2.50      5.27 o 
   2  -6  12      126.86      125.71     15.17 o 
  -4  -5  12      321.80      302.76     17.84 o 
  -3  -5  12       85.94       85.87      7.67 o 
  -2  -5  12      227.67      246.48     21.01 o 
  -1  -5  12      621.05      679.31     38.09 o 
   0  -5  12        0.15        1.62      3.87 o 
   1  -5  12      753.01      759.31     33.98 o 
   2  -5  12       18.85       25.67      5.35 o 
   3  -5  12      372.39      380.39     25.45 o 
   4  -5  12      130.91      114.75     15.32 o 
   5  -5  12      119.09      120.11     14.15 o 
   6  -5  12      364.32      384.14     22.99 o 
  -5  -4  12      505.41      529.24     25.76 o 
  -4  -4  12      315.20      287.48     13.78 o 
  -3  -4  12      103.75       93.72     14.47 o 
  -2  -4  12      631.08      649.64     41.21 o 
  -1  -4  12        7.86        8.37      9.04 o 
   0  -4  12      894.19      816.48     44.98 o 
   1  -4  12       21.06       21.81      9.19 o 
   2  -4  12      955.65      865.99     48.24 o 
   3  -4  12       70.18       68.62      8.49 o 
   4  -4  12      347.28      353.41     40.55 o 
   5  -4  12      384.39      348.40     29.62 o 
   6  -4  12        5.99        1.81      7.06 o 
   7  -4  12      321.07      336.67     24.17 o 
  -5  -3  12      216.61      234.36     13.45 o 
  -4  -3  12      192.96      157.42     16.66 o 
  -3  -3  12      675.79      633.11     41.55 o 
  -2  -3  12       55.93       54.09     14.67 o 
  -1  -3  12      826.95      760.04     51.55 o 
   0  -3  12        4.29       14.59      6.40 o 
   1  -3  12      815.74      717.69     34.31 o 
   2  -3  12      141.09      131.30     17.93 o 
   3  -3  12      266.68      247.74     16.45 o 
   4  -3  12      457.80      397.16     25.24 o 
   5  -3  12       31.02       36.11      6.88 o 
   6  -3  12      480.60      415.80     33.06 o 
   7  -3  12       18.99        4.07      7.33 o 
   8  -3  12      370.63      420.67     29.03 o 
  -6  -2  12       32.88       31.30      5.50 o 
  -5  -2  12      140.05      144.11     12.41 o 
  -4  -2  12      232.88      246.30     30.39 o 
  -3  -2  12       25.48       37.03      9.02 o 
  -2  -2  12      620.63      679.16     90.53 o 
  -1  -2  12       12.64       12.95     10.06 o 
   0  -2  12     1483.90     1468.16     52.98 o 
   1  -2  12       50.64       45.03      9.72 o 
   2  -2  12      105.68      100.52     13.77 o 
   3  -2  12      431.01      398.71     21.29 o 
   4  -2  12      180.22      167.33     11.89 o 
   5  -2  12     1232.04     1143.35     36.46 o 
   6  -2  12       78.93       89.30     11.31 o 
   7  -2  12      536.72      553.73     61.55 o 
   8  -2  12       11.62        2.75      5.46 o 
   9  -2  12      137.21      151.59     12.01 o 
  -7  -1  12        0.58       -0.09      5.43 o 
  -6  -1  12      775.44      813.95     44.86 o 
  -5  -1  12      145.17      146.67     13.73 o 
  -4  -1  12      398.78      394.80     39.11 o 
  -3  -1  12      287.34      268.16     21.05 o 
  -2  -1  12      268.11      295.19     23.42 o 
  -1  -1  12     1943.99     2093.93    192.09 o 
   0  -1  12      574.97      575.48     45.07 o 
   1  -1  12      676.99      723.28     35.20 o 
   2  -1  12       83.83       90.49     13.41 o 
   3  -1  12      155.43      169.64     14.03 o 
   4  -1  12      914.34      865.38     27.65 o 
   5  -1  12       78.82       80.84      7.80 o 
   6  -1  12      551.18      538.24     18.75 o 
   7  -1  12      223.93      216.58     17.70 o 
   8  -1  12      400.39      382.57     22.90 o 
   9  -1  12       25.54       26.37      9.23 o 
  -7   0  12      554.55      565.35     33.64 o 
  -6   0  12       29.35       31.46     11.79 o 
  -5   0  12      824.59      817.80     40.97 o 
  -4   0  12      466.99      490.92     27.84 o 
  -3   0  12     1706.66     1783.24     93.60 o 
  -2   0  12     1559.66     1463.75     55.36 o 
  -1   0  12       28.89       27.24      9.97 o 
   0   0  12     3199.07     3264.58    104.45 o 
   1   0  12      786.49      761.48     30.40 o 
   2   0  12     1626.78     1565.34     43.70 o 
   3   0  12      621.87      581.86     25.22 o 
   4   0  12      211.86      200.77     12.75 o 
   5   0  12      293.37      308.88     14.18 o 
   6   0  12       41.69       34.22      5.74 o 
   7   0  12      486.96      461.71     22.59 o 
   8   0  12      164.51      151.05     22.59 o 
   9   0  12      350.48      370.41     23.70 o 
  10   0  12      737.40      967.46     54.57 o 
  -8   1  12      195.63      188.02     15.31 o 
  -7   1  12       34.06       32.39     10.39 o 
  -6   1  12      173.28      182.82     23.23 o 
  -5   1  12      766.86      750.53     51.33 o 
  -4   1  12       58.25       47.40      9.45 o 
  -3   1  12     1394.08     1393.04     51.31 o 
  -2   1  12      172.98      178.56     13.71 o 
  -1   1  12     1761.49     1694.20     46.33 o 
   0   1  12      329.54      313.00     18.33 o 
   1   1  12      649.69      630.37     22.68 o 
   2   1  12      327.34      331.69     14.12 o 
   3   1  12      763.42      716.32     24.82 o 
   4   1  12      951.61      857.65     26.12 o 
   5   1  12       62.96       56.05      8.26 o 
   6   1  12      455.87      492.05     23.76 o 
   7   1  12      259.76      249.45     16.98 o 
   8   1  12      412.65      388.46     21.40 o 
   9   1  12      622.83      617.10     31.26 o 
  10   1  12      165.13      215.26     27.51 o 
  -8   2  12       21.55       15.78      6.71 o 
  -7   2  12      303.91      323.21     23.62 o 
  -6   2  12      235.57      252.14     28.06 o 
  -5   2  12      785.24      842.76    122.48 o 
  -4   2  12      801.98      863.50     93.20 o 
  -3   2  12       29.61       38.70      8.04 o 
  -2   2  12      742.09      763.67     40.66 o 
  -1   2  12      633.59      689.64     26.74 o 
   0   2  12      377.55      430.29     20.92 o 
   1   2  12      686.51      683.04     26.95 o 
   2   2  12      178.13      188.37     12.09 o 
   3   2  12      700.43      693.27     28.73 o 
   4   2  12       15.51        5.42      7.91 o 
   5   2  12     1240.07     1212.47     37.23 o 
   6   2  12       11.46       23.02      6.88 o 
   7   2  12      500.16      498.35     23.08 o 
   8   2  12       30.41       31.14      6.39 o 
   9   2  12      200.31      219.43     14.49 o 
  10   2  12       95.82      104.84     12.18 o 
  11   2  12       58.23      109.37     19.08 o 
  -8   3  12      311.38      339.76     22.30 o 
  -7   3  12       14.67       16.32      6.17 o 
  -6   3  12      976.49      948.68     38.54 o 
  -5   3  12      397.99      394.03     25.88 o 
  -4   3  12      588.27      603.77     37.60 o 
  -3   3  12      420.21      463.29     25.25 o 
  -2   3  12      144.33      161.09     13.58 o 
  -1   3  12      674.26      721.58     31.24 o 
   0   3  12      710.84      742.09     27.07 o 
   1   3  12     1672.88     1750.85     45.53 o 
   2   3  12     1163.74     1174.60     35.93 o 
   3   3  12      924.40      944.17     27.42 o 
   4   3  12     1522.28     1485.55     36.90 o 
   5   3  12        1.38        6.91      4.02 o 
   6   3  12     1662.37     1610.41     44.49 o 
   7   3  12        2.90        7.95      4.94 o 
   8   3  12      371.70      377.71     21.42 o 
   9   3  12       47.98       42.61      9.88 o 
  10   3  12       45.31       50.21     10.33 o 
  11   3  12       27.74       36.53     17.26 o 
  -8   4  12       27.40       33.42      8.19 o 
  -7   4  12      283.80      280.67     17.35 o 
  -6   4  12      391.80      420.54     24.23 o 
  -5   4  12      164.80      193.89     14.58 o 
  -4   4  12      932.47     1029.66     36.85 o 
  -3   4  12      156.14      161.43     14.90 o 
  -2   4  12     2511.96     2429.31     78.68 o 
  -1   4  12        7.34        8.12      7.77 o 
   0   4  12     1524.52     1577.26     53.03 o 
   1   4  12      278.10      277.16     15.70 o 
   2   4  12     1989.21     2069.20     50.09 o 
   3   4  12     1198.49     1222.85     50.46 o 
   4   4  12      916.89      928.46     24.82 o 
   5   4  12      937.66      934.54     32.28 o 
   6   4  12      262.94      244.25     16.32 o 
   7   4  12      569.24      526.77     24.51 o 
   8   4  12      159.61      132.51     12.67 o 
   9   4  12      421.16      457.60     28.51 o 
  10   4  12      522.10      589.82     31.30 o 
  11   4  12       43.10       51.79      9.43 o 
  -8   5  12      352.54      343.87     22.79 o 
  -7   5  12      118.77      104.47     16.65 o 
  -6   5  12      175.40      192.78     15.95 o 
  -5   5  12      920.45     1036.59     37.59 o 
  -4   5  12      181.63      204.15     15.90 o 
  -3   5  12     2928.97     2994.63     80.38 o 
  -2   5  12       21.40       22.15      7.63 o 
  -1   5  12     3832.12     3867.42    211.05 o 
   0   5  12      354.73      355.54     18.85 o 
   1   5  12     1524.57     1608.30     57.18 o 
   2   5  12      933.89      972.81     31.11 o 
   3   5  12      672.91      652.74     22.09 o 
   4   5  12     1775.29     1763.51     47.11 o 
   5   5  12      830.55      781.83     29.72 o 
   6   5  12      490.87      483.11     23.42 o 
   7   5  12       62.89       48.99     13.31 o 
   8   5  12      472.98      425.58     28.82 o 
   9   5  12      842.29      736.95     51.73 o 
  10   5  12      150.84      162.15     13.52 o 
  11   5  12      590.37      743.58    124.86 o 
  -8   6  12        1.90       -0.45      4.14 o 
  -7   6  12      349.77      336.47     26.60 o 
  -6   6  12      375.15      354.90     30.93 o 
  -5   6  12      188.40      207.91     14.17 o 
  -4   6  12      682.33      730.57     28.59 o 
  -3   6  12      433.64      413.10     21.78 o 
  -2   6  12       74.88       75.17     10.25 o 
  -1   6  12       96.45      105.94     11.62 o 
   0   6  12      904.39      917.35     52.07 o 
   1   6  12     1255.85     1267.33     77.44 o 
   2   6  12      195.27      213.46     17.22 o 
   3   6  12     1567.50     1436.69     76.28 o 
   4   6  12      686.70      611.73     34.94 o 
   5   6  12     1266.74     1119.46     46.14 o 
   6   6  12     1290.84     1099.16     46.67 o 
   7   6  12      878.53      796.84     39.37 o 
   8   6  12      615.62      533.79     32.26 o 
   9   6  12       17.03       10.70     10.75 o 
  10   6  12      213.49      196.46     16.12 o 
  11   6  12        1.78       -2.04      4.73 o 
  -7   7  12       59.78       46.17      7.90 o 
  -6   7  12      285.83      307.92     27.66 o 
  -5   7  12      502.63      493.73     28.47 o 
  -4   7  12      153.05      158.41     16.60 o 
  -3   7  12      440.69      392.49     20.47 o 
  -2   7  12        1.55        7.81      5.67 o 
  -1   7  12       81.22       74.63      9.72 o 
   0   7  12     1183.24     1147.75     37.05 o 
   1   7  12      938.26      897.84     38.19 o 
   2   7  12     1121.79     1036.66     56.93 o 
   3   7  12     3460.56     3146.08     81.73 o 
   4   7  12      447.18      373.52     32.55 o 
   5   7  12     1283.01     1028.73     49.65 o 
   6   7  12      385.20      359.08     26.95 o 
   7   7  12      450.90      393.23     40.69 o 
   8   7  12      432.38      457.94     78.74 o 
   9   7  12      150.30      164.81     24.04 o 
  10   7  12       29.95       25.82      6.99 o 
  11   7  12      254.59      329.75     37.34 o 
  -7   8  12      167.13      139.20      9.78 o 
  -6   8  12      475.66      482.91     32.06 o 
  -5   8  12      127.65      130.78     19.26 o 
  -4   8  12     1294.83     1265.61     46.35 o 
  -3   8  12        6.00       -2.93      6.44 o 
  -2   8  12     1019.46      934.51     45.24 o 
  -1   8  12      553.07      519.29     23.00 o 
   0   8  12     1490.92     1411.28     47.43 o 
   1   8  12      971.66      899.77     31.77 o 
   2   8  12      605.87      636.33     77.06 o 
   3   8  12     1672.21     1685.57     80.05 o 
   4   8  12     2027.13     1828.28     81.47 o 
   5   8  12      601.98      525.19     54.55 o 
   6   8  12       33.67       44.62     10.16 o 
   7   8  12      274.86      291.71     32.71 o 
   8   8  12      240.40      226.45     19.43 o 
   9   8  12       98.90      119.42     13.21 o 
  10   8  12      384.86      527.54     34.94 o 
  11   8  12       41.73       57.90      6.55 o 
  -6   9  12      106.65       88.57     12.12 o 
  -5   9  12      845.23      875.87     45.41 o 
  -4   9  12      157.02      151.58     14.45 o 
  -3   9  12      960.72      924.42     37.83 o 
  -2   9  12       14.66       14.90      7.09 o 
  -1   9  12      741.59      649.42     32.03 o 
   0   9  12      302.34      287.93     16.56 o 
   1   9  12     1072.19     1040.09     33.63 o 
   2   9  12      773.43      804.02     57.26 o 
   3   9  12        0.95        8.29      6.82 o 
   4   9  12     1818.10     1932.83    272.47 o 
   5   9  12      305.40      246.48     29.32 o 
   6   9  12     1897.04     1954.50     88.94 o 
   7   9  12     1308.65     1483.38     73.05 o 
   8   9  12      405.68      499.00     25.94 o 
   9   9  12      461.42      535.84     24.49 o 
  10   9  12        0.56       -6.56      6.56 o 
  -6  10  12      406.42      387.85     16.26 o 
  -5  10  12      105.68      125.32     15.84 o 
  -4  10  12      599.89      578.37     25.66 o 
  -3  10  12       17.55       19.46      5.32 o 
  -2  10  12      444.96      450.79     25.33 o 
  -1  10  12      110.17      111.96     13.05 o 
   0  10  12      168.80      161.04     15.52 o 
   1  10  12      419.34      384.60     23.86 o 
   2  10  12       23.10        9.29      5.98 o 
   3  10  12      918.66      988.52     57.20 o 
   4  10  12      385.38      459.95     37.63 o 
   5  10  12      819.70      948.60     49.57 o 
   6  10  12     1114.37     1135.46     58.57 o 
   7  10  12     1053.62     1091.18     99.11 o 
   8  10  12      410.20      435.17     21.73 o 
   9  10  12       50.76       53.43      7.37 o 
  -5  11  12      202.10      206.27     12.04 o 
  -4  11  12        1.98       -6.09      6.55 o 
  -3  11  12      174.45      147.83     18.62 o 
  -2  11  12      150.12      130.30     18.01 o 
  -1  11  12       69.45       60.43      9.52 o 
   0  11  12      212.26      200.72     15.87 o 
   1  11  12      209.17      192.74     15.75 o 
   2  11  12     1155.82     1118.82     57.92 o 
   3  11  12       18.33       11.64      7.84 o 
   4  11  12      437.98      482.91     24.87 o 
   5  11  12        4.22        4.67      4.66 o 
   6  11  12      176.85      174.42     13.73 o 
   7  11  12       90.04       90.98      9.61 o 
   8  11  12       13.85       21.65     11.11 o 
   9  11  12      108.87      126.21     12.71 o 
  -4  12  12      727.51      764.85     50.38 o 
  -3  12  12       30.84       32.61      9.24 o 
  -2  12  12      905.39      808.92     42.38 o 
  -1  12  12      164.12      177.22     20.38 o 
   0  12  12      409.17      355.95     28.23 o 
   1  12  12      663.87      646.00     39.59 o 
   2  12  12      551.97      510.61     34.70 o 
   3  12  12      564.88      616.74     25.95 o 
   4  12  12      149.75      143.55      9.72 o 
   5  12  12      911.38      881.94     23.38 o 
   6  12  12       77.32       97.01      8.99 o 
   7  12  12      196.87      165.47     36.51 o 
   8  12  12      154.66      172.50     14.49 o 
  -3  13  12     1326.78     1322.76     46.15 o 
  -2  13  12       11.02        4.19      5.61 o 
  -1  13  12      678.21      610.43     33.23 o 
   0  13  12      302.69      316.41     23.14 o 
   1  13  12      206.51      215.24     28.51 o 
   2  13  12      576.19      565.79     39.51 o 
   3  13  12      229.34      220.46      9.01 o 
   4  13  12      484.41      482.00     21.72 o 
   5  13  12       61.75       66.51      7.06 o 
   6  13  12      676.57      552.58     99.70 o 
   7  13  12      450.25      456.53     22.55 o 
  -1  14  12      110.90      105.44     10.41 o 
   0  14  12       30.75       38.98      7.55 o 
   1  14  12      606.53      639.85     39.32 o 
   2  14  12        1.19        0.52      3.12 o 
   3  14  12      488.92      494.66     18.68 o 
   4  14  12       16.33       11.15      5.18 o 
   5  14  12      312.95      306.32     18.16 o 
  -1  -5  13      579.55      605.39     27.68 o 
   0  -5  13        1.36        0.80      5.18 o 
   1  -5  13      430.87      426.18     24.93 o 
   2  -5  13       59.85       56.20      8.97 o 
  -3  -4  13      260.57      274.18     19.08 o 
  -2  -4  13      242.65      251.44     13.94 o 
  -1  -4  13        1.55        1.43      4.53 o 
   0  -4  13      138.86      115.57     11.31 o 
   1  -4  13        8.23       17.96      6.53 o 
   2  -4  13      149.40      159.21     12.84 o 
   3  -4  13      214.35      173.89     33.79 o 
   4  -4  13      213.55      247.92     14.27 o 
   5  -4  13      605.34      643.71     33.23 o 
  -4  -3  13      287.77      318.17     21.62 o 
  -3  -3  13      261.79      267.99     14.81 o 
  -2  -3  13        3.71       12.04      5.48 o 
  -1  -3  13      582.67      561.36     29.77 o 
   0  -3  13        1.93       -0.97      5.43 o 
   1  -3  13      784.65      742.66     26.13 o 
   2  -3  13      110.88      103.45      8.24 o 
   3  -3  13      788.25      733.06     32.39 o 
   4  -3  13      641.16      626.57     57.74 o 
   5  -3  13      313.21      323.53     57.68 o 
   6  -3  13      561.37      495.88     32.44 o 
   7  -3  13       55.64       57.75     11.05 o 
  -5  -2  13      333.09      343.01     35.09 o 
  -4  -2  13      310.05      350.27     40.06 o 
  -3  -2  13        6.28       13.63      4.19 o 
  -2  -2  13      652.21      678.04     41.07 o 
  -1  -2  13       26.99       33.77      8.30 o 
   0  -2  13     1331.67     1199.87     64.86 o 
   1  -2  13       90.08       82.28      9.91 o 
   2  -2  13      718.81      672.87     26.91 o 
   3  -2  13      172.47      178.22     14.00 o 
   4  -2  13      343.08      331.28     18.80 o 
   5  -2  13      915.63      944.68     94.00 o 
   6  -2  13        2.20       -8.21      8.21 o 
   7  -2  13      376.32      363.30     29.32 o 
   8  -2  13       91.95      119.65     15.35 o 
  -6  -1  13      374.73      412.22     24.18 o 
  -5  -1  13      292.15      302.00     16.02 o 
  -4  -1  13      479.83      489.04     24.04 o 
  -3  -1  13      424.68      434.15     33.85 o 
  -2  -1  13      279.53      288.66     26.85 o 
  -1  -1  13      720.12      665.13     71.86 o 
   0  -1  13        0.81        4.20      6.69 o 
   1  -1  13      351.31      324.30     18.47 o 
   2  -1  13      317.86      312.14     15.21 o 
   3  -1  13       23.01       18.80      6.48 o 
   4  -1  13      684.49      654.50     23.12 o 
   5  -1  13      177.27      157.24     13.51 o 
   6  -1  13      542.70      556.74     28.47 o 
   7  -1  13       86.58       88.87     10.83 o 
   8  -1  13      255.43      274.05     17.53 o 
  -6   0  13       48.60       42.16     10.86 o 
  -5   0  13       50.69       52.82     14.19 o 
  -4   0  13      232.91      236.88     17.47 o 
  -3   0  13       47.30       71.56     11.55 o 
  -2   0  13      836.59      869.52     30.42 o 
  -1   0  13      473.75      478.16     24.62 o 
   0   0  13      407.39      368.86     20.55 o 
   1   0  13        7.51       12.83      6.32 o 
   2   0  13       37.42       42.50      7.25 o 
   3   0  13      915.89      904.34     31.72 o 
   4   0  13        9.68       16.20      5.97 o 
   5   0  13      831.91      838.82     26.14 o 
   6   0  13        0.19       -2.75      7.34 o 
   7   0  13      453.66      461.59     31.92 o 
   8   0  13        7.27        6.72      5.87 o 
   9   0  13      117.45      136.40     13.13 o 
  -7   1  13        1.16        2.23      5.23 o 
  -6   1  13      358.29      350.15     27.79 o 
  -5   1  13       17.07       27.39     12.44 o 
  -4   1  13      104.83      109.49     15.17 o 
  -3   1  13      673.34      755.44     34.95 o 
  -2   1  13      429.64      436.33     20.99 o 
  -1   1  13     2452.28     2578.89     60.88 o 
   0   1  13      151.68      153.87     13.15 o 
   1   1  13      532.91      549.54     25.33 o 
   2   1  13      193.87      188.87     12.20 o 
   3   1  13      308.33      346.96     17.04 o 
   4   1  13      686.86      745.55     28.59 o 
   5   1  13      366.87      357.06     19.78 o 
   6   1  13      575.98      588.88     23.04 o 
   7   1  13      249.78      222.60     15.68 o 
   8   1  13      324.23      353.87     20.57 o 
   9   1  13      112.89       95.49     12.38 o 
  10   1  13      133.21      188.56     22.72 o 
  -7   2  13      345.35      344.92     22.79 o 
  -6   2  13       16.22       21.29      9.76 o 
  -5   2  13      972.01      899.39     52.95 o 
  -4   2  13      317.13      323.17     33.80 o 
  -3   2  13      291.47      322.00     22.07 o 
  -2   2  13     2839.79     3101.59     59.52 o 
  -1   2  13     1410.27     1433.98     41.18 o 
   0   2  13     3166.14     3299.56     91.89 o 
   1   2  13     1344.39     1294.24     39.72 o 
   2   2  13     1700.04     1611.87     45.89 o 
   3   2  13     1047.84     1039.69     30.17 o 
   4   2  13        8.11        6.19      4.38 o 
   5   2  13      640.27      649.51     26.61 o 
   6   2  13        0.78        0.69      5.80 o 
   7   2  13      748.34      721.83     35.42 o 
   8   2  13      148.65      142.43     13.00 o 
   9   2  13      185.62      242.63     28.76 o 
  10   2  13      545.22      671.05     46.18 o 
  -7   3  13       88.85       80.28      8.01 o 
  -6   3  13       69.97       71.02      9.62 o 
  -5   3  13      391.01      397.20     38.25 o 
  -4   3  13      398.94      437.11     49.89 o 
  -3   3  13      796.64      774.62     39.00 o 
  -2   3  13      260.74      276.18     29.88 o 
  -1   3  13     1166.47     1153.34     37.44 o 
   0   3  13      106.34      102.78     10.38 o 
   1   3  13      500.75      460.85     22.83 o 
   2   3  13     1236.73     1159.19     36.68 o 
   3   3  13      359.41      313.08     15.58 o 
   4   3  13     1350.98     1293.36     34.43 o 
   5   3  13      244.85      206.31     14.55 o 
   6   3  13     1366.33     1305.70     77.96 o 
   7   3  13      682.17      700.98     36.00 o 
   8   3  13      337.07      322.80     16.04 o 
   9   3  13      624.56      698.66     31.92 o 
  10   3  13       31.47       29.06     22.75 o 
  -7   4  13      451.34      434.02     22.55 o 
  -6   4  13      155.26      141.96     12.46 o 
  -5   4  13       90.15       93.55     15.39 o 
  -4   4  13      127.32      118.80     11.95 o 
  -3   4  13      101.59       90.23     11.55 o 
  -2   4  13     1116.44     1019.06     46.23 o 
  -1   4  13       19.77       25.53      5.80 o 
   0   4  13      107.88      115.89     10.69 o 
   1   4  13       17.69        9.07      8.91 o 
   2   4  13       27.79       30.43      7.40 o 
   3   4  13      833.15      827.93     28.77 o 
   4   4  13      166.65      165.62     10.40 o 
   5   4  13     1304.13     1257.50     54.21 o 
   6   4  13      150.42      155.60     13.10 o 
   7   4  13      405.56      362.61     19.86 o 
   8   4  13      136.48      127.37     22.36 o 
   9   4  13      117.59      114.13     13.85 o 
  10   4  13      178.28      194.93     27.60 o 
  -7   5  13        2.16       -6.45      6.45 o 
  -6   5  13      351.70      341.19     18.84 o 
  -5   5  13       19.87       21.33      6.41 o 
  -4   5  13      172.46      178.02     13.80 o 
  -3   5  13      415.45      466.22     23.51 o 
  -2   5  13       14.48       12.67      7.02 o 
  -1   5  13      959.75      964.97     97.59 o 
   0   5  13      330.65      345.68     25.86 o 
   1   5  13     1804.33     1750.86     56.97 o 
   2   5  13      905.94      861.54     29.87 o 
   3   5  13       10.04       15.75      6.14 o 
   4   5  13     1403.98     1416.18     48.81 o 
   5   5  13      104.42       86.49     10.18 o 
   6   5  13      419.13      397.87     26.36 o 
   7   5  13       32.60       33.00      9.32 o 
   8   5  13       73.24       76.99     12.55 o 
   9   5  13       20.84       21.25      7.68 o 
  10   5  13        1.22        9.62      6.03 o 
  -7   6  13      155.17      158.01     15.28 o 
  -6   6  13      107.27      117.13     16.87 o 
  -5   6  13       25.32       31.52      6.89 o 
  -4   6  13      883.26      956.24     34.30 o 
  -3   6  13        7.69       -0.82      5.76 o 
  -2   6  13     1779.06     1832.92     50.13 o 
  -1   6  13       26.96       21.45      9.61 o 
   0   6  13     1985.68     1935.52    104.07 o 
   1   6  13      884.94      842.20     51.93 o 
   2   6  13     3191.75     3079.10    104.34 o 
   3   6  13     1691.40     1543.57     75.44 o 
   4   6  13      300.87      286.89     21.79 o 
   5   6  13      970.79      853.20     84.62 o 
   6   6  13       30.56       37.38      9.56 o 
   7   6  13      694.83      677.18     67.40 o 
   8   6  13      460.81      424.29     32.77 o 
   9   6  13      152.02      151.62     22.21 o 
  10   6  13      318.90      368.10     51.01 o 
  -7   7  13      231.35      261.72     18.11 o 
  -6   7  13      125.16      133.94     16.56 o 
  -5   7  13      627.82      636.29     40.51 o 
  -4   7  13        7.30       14.92      5.60 o 
  -3   7  13     2471.14     2508.57     58.14 o 
  -2   7  13      149.39      161.58     13.31 o 
  -1   7  13     1374.13     1377.99     49.80 o 
   0   7  13      258.49      239.29     21.29 o 
   1   7  13      111.58      131.03     30.84 o 
   2   7  13     1478.64     1336.21     67.19 o 
   3   7  13      255.19      228.91     18.60 o 
   4   7  13     1470.35     1276.68     64.85 o 
   5   7  13       16.85       17.13      8.97 o 
   6   7  13      940.73      773.91     57.26 o 
   7   7  13      351.48      293.04     22.79 o 
   8   7  13      493.76      507.88     42.34 o 
   9   7  13      706.61      663.79     45.32 o 
  10   7  13      155.09      165.76     11.61 o 
  -6   8  13      233.09      249.22     20.29 o 
  -5   8  13      283.36      285.34     25.19 o 
  -4   8  13      248.92      247.58     18.35 o 
  -3   8  13       68.01       74.23     11.55 o 
  -2   8  13      258.85      242.36     15.41 o 
  -1   8  13      353.86      343.69     18.56 o 
   0   8  13      203.66      186.95     15.48 o 
   1   8  13      968.47      924.75     38.72 o 
   2   8  13       18.39       23.15      9.58 o 
   3   8  13     1336.84     1282.40     45.68 o 
   4   8  13      729.94      655.16     44.67 o 
   5   8  13     1077.79      988.57     82.02 o 
   6   8  13      185.23      170.61     16.88 o 
   7   8  13      314.27      341.15     34.56 o 
   8   8  13      344.76      414.38     24.69 o 
   9   8  13        1.94       -2.44      8.50 o 
  10   8  13      219.18      233.95     32.70 o 
  -6   9  13       44.56       48.60      8.39 o 
  -5   9  13      320.83      284.93     18.79 o 
  -4   9  13       64.70       67.65     13.01 o 
  -3   9  13      179.44      158.83     14.86 o 
  -2   9  13       19.47       21.63      8.04 o 
  -1   9  13      315.12      303.07     17.31 o 
   0   9  13      514.41      513.49     22.20 o 
   1   9  13      496.51      481.73     25.20 o 
   2   9  13      663.81      714.77     82.57 o 
   3   9  13      687.47      660.15     80.89 o 
   4   9  13      459.95      463.45     36.29 o 
   5   9  13      103.45      129.17     21.14 o 
   6   9  13      924.14     1007.21     58.66 o 
   7   9  13      292.70      297.14     29.50 o 
   8   9  13      120.49      123.49     12.40 o 
   9   9  13      187.49      236.72     14.76 o 
  10   9  13       39.37       57.88      9.71 o 
  -5  10  13        3.14        4.79      6.37 o 
  -4  10  13      472.14      446.19     30.47 o 
  -3  10  13       18.88       11.12      8.83 o 
  -2  10  13      713.67      713.25     31.11 o 
  -1  10  13      115.19      110.94     15.26 o 
   0  10  13      329.21      367.47     22.61 o 
   1  10  13      238.36      245.61     18.61 o 
   2  10  13      590.50      587.76     29.14 o 
   3  10  13      478.15      560.75     40.49 o 
   4  10  13       67.18       97.74     17.98 o 
   5  10  13      317.15      356.74     31.34 o 
   6  10  13      337.07      390.30     31.73 o 
   7  10  13      601.79      622.41     33.11 o 
   8  10  13      432.66      498.86     24.38 o 
   9  10  13      142.00      170.45     10.90 o 
  -4  11  13        1.55        8.86      7.02 o 
  -3  11  13      578.29      577.36     34.30 o 
  -2  11  13      310.31      315.27     26.35 o 
  -1  11  13      859.51      849.58     32.48 o 
   0  11  13      264.82      276.06     17.76 o 
   1  11  13      270.90      260.90     17.28 o 
   2  11  13      765.18      775.04     45.25 o 
   3  11  13       40.57       49.59     11.78 o 
   4  11  13      518.49      546.22     84.24 o 
   5  11  13      288.64      334.04     32.37 o 
   6  11  13      827.83      868.53     36.21 o 
   7  11  13      526.83      535.71     24.67 o 
   8  11  13      164.02      188.49     11.28 o 
  -3  12  13       64.09       61.00     10.18 o 
  -2  12  13      320.21      360.86     25.21 o 
  -1  12  13      570.27      546.89     33.25 o 
   0  12  13      109.68       89.78     13.69 o 
   1  12  13     1128.80     1074.77     50.69 o 
   2  12  13        0.47        2.60      6.33 o 
   3  12  13      632.34      643.92     37.78 o 
   4  12  13        3.23       -4.82      5.22 o 
   5  12  13      721.68      698.37     24.99 o 
   6  12  13      132.12      126.19      9.64 o 
   7  12  13      165.46      139.89      8.95 o 
   8  12  13      133.18      118.80     10.79 o 
  -2  13  13       81.12       58.11      8.66 o 
  -1  13  13       12.03        9.75      5.61 o 
   0  13  13      497.28      486.86     28.43 o 
   1  13  13        2.58       -3.12      3.77 o 
   2  13  13      656.32      585.71     17.05 o 
   3  13  13        1.64       -0.70      3.87 o 
   4  13  13      394.71      383.84     12.84 o 
   5  13  13       40.86       32.04      4.30 o 
   6  13  13      182.28      176.46      9.77 o 
   0  14  13        9.21        5.05      3.73 o 
   1  14  13      301.37      291.16     17.98 o 
   2  14  13        7.63        9.02      3.44 o 
   3  14  13      237.90      207.90     15.25 o 
   4  14  13       44.82       48.77      7.17 o 
   0  -4  14      531.52      526.08     26.18 o 
   1  -4  14      293.54      293.27     19.83 o 
   2  -4  14      231.15      226.74     16.95 o 
  -2  -3  14       43.68       47.02      5.87 o 
  -1  -3  14      382.24      378.78     17.84 o 
   0  -3  14        1.27       14.38      5.34 o 
   1  -3  14      188.09      150.50     15.38 o 
   2  -3  14      103.93       92.21     10.15 o 
   3  -3  14      102.36      102.66     10.14 o 
   4  -3  14      145.17      157.31     11.06 o 
   5  -3  14        4.66        3.03      4.88 o 
  -3  -2  14      219.05      192.24     17.58 o 
  -2  -2  14      171.97      165.42     12.24 o 
  -1  -2  14        2.36        4.82      4.85 o 
   0  -2  14      147.18      132.88     13.22 o 
   1  -2  14       21.22       15.99      7.12 o 
   2  -2  14      155.02      159.77     15.31 o 
   3  -2  14       49.70       46.40      6.81 o 
   4  -2  14      155.94      161.76     11.48 o 
   5  -2  14      279.49      283.20     14.03 o 
   6  -2  14        0.52        0.57      6.27 o 
   7  -2  14      177.54      186.09     17.30 o 
  -4  -1  14      161.05      147.60     10.16 o 
  -3  -1  14      368.22      389.25     35.63 o 
  -2  -1  14       78.31       63.01      7.18 o 
  -1  -1  14      591.71      618.93     61.69 o 
   0  -1  14       76.55       73.08     11.01 o 
   1  -1  14      654.66      711.40     33.01 o 
   2  -1  14      374.54      406.59     25.20 o 
   3  -1  14      512.96      539.12     22.60 o 
   4  -1  14      658.70      622.42     34.47 o 
   5  -1  14       33.44       33.14      9.52 o 
   6  -1  14      346.05      389.76     50.20 o 
   7  -1  14       13.34       14.24      9.17 o 
   8  -1  14      166.09      175.15     18.25 o 
  -5   0  14       84.14       81.73     12.13 o 
  -4   0  14       89.65      106.21     10.14 o 
  -3   0  14       14.19       11.18      7.24 o 
  -2   0  14      425.89      426.27     19.36 o 
  -1   0  14        6.17        6.99      4.75 o 
   0   0  14     1371.19     1403.14     88.59 o 
   1   0  14      110.21      115.43     13.68 o 
   2   0  14      707.42      718.45     34.37 o 
   3   0  14      907.69      916.92     32.78 o 
   4   0  14       72.34       83.62      9.86 o 
   5   0  14      889.66      945.10     32.28 o 
   6   0  14       60.88       68.97      8.61 o 
   7   0  14      364.90      402.38     27.47 o 
   8   0  14      184.01      215.48     24.29 o 
  -6   1  14      371.15      363.04     21.89 o 
  -5   1  14      158.05      138.67     17.26 o 
  -4   1  14      140.81      166.74     21.73 o 
  -3   1  14      115.72      111.99     12.39 o 
  -2   1  14       55.59       55.63      7.97 o 
  -1   1  14      854.16      780.09     28.46 o 
   0   1  14      403.85      394.01     20.47 o 
   1   1  14     1050.48     1008.98     41.05 o 
   2   1  14      157.30      144.20     13.45 o 
   3   1  14       96.26      101.21     10.44 o 
   4   1  14      833.55      866.96     30.79 o 
   5   1  14      160.47      152.44     10.84 o 
   6   1  14      321.42      356.43     18.61 o 
   7   1  14      130.61      141.05     11.95 o 
   8   1  14      335.91      365.27     20.43 o 
   9   1  14      446.07      601.07     37.69 o 
  -6   2  14       74.70       53.30      9.46 o 
  -5   2  14      132.42      124.72     17.56 o 
  -4   2  14      236.71      208.69     24.19 o 
  -3   2  14      261.55      301.86     19.74 o 
  -2   2  14      116.08      112.95     11.25 o 
  -1   2  14       20.97       19.41      5.79 o 
   0   2  14      266.08      276.51     17.11 o 
   1   2  14      625.68      591.77     25.52 o 
   2   2  14      512.95      499.76     23.85 o 
   3   2  14     1023.89     1018.55     29.91 o 
   4   2  14        2.18        5.39      4.59 o 
   5   2  14      370.05      377.83     20.11 o 
   6   2  14        5.76        3.52      7.89 o 
   7   2  14      210.48      240.59     15.93 o 
   8   2  14       48.28       68.51      9.13 o 
   9   2  14       45.48       39.81     12.62 o 
  -6   3  14      462.96      438.30     26.67 o 
  -5   3  14      122.52      121.62     17.02 o 
  -4   3  14       24.73       19.44     10.73 o 
  -3   3  14      221.81      237.67     19.42 o 
  -2   3  14      165.89      178.81     13.83 o 
  -1   3  14      221.37      259.70     15.65 o 
   0   3  14        3.86       -1.35      9.90 o 
   1   3  14      152.29      153.18     13.00 o 
   2   3  14      403.61      400.61     20.87 o 
   3   3  14      244.20      227.90     14.94 o 
   4   3  14     1043.87     1011.13     30.08 o 
   5   3  14      237.98      252.51     20.18 o 
   6   3  14      764.19      787.82     56.11 o 
   7   3  14      112.09       97.57     13.78 o 
   8   3  14      138.57      175.70     18.52 o 
   9   3  14      174.40      212.37     25.51 o 
  10   3  14       18.87       16.21     11.18 o 
  -6   4  14      138.90      129.43      9.70 o 
  -5   4  14      276.14      255.49     18.70 o 
  -4   4  14      383.34      421.99     19.17 o 
  -3   4  14        1.53        4.12      5.23 o 
  -2   4  14     1245.32     1275.52     50.36 o 
  -1   4  14       90.67       94.81     13.05 o 
   0   4  14     1158.35     1255.34     37.16 o 
   1   4  14       52.57       42.30      7.69 o 
   2   4  14      211.58      195.70     14.29 o 
   3   4  14      309.20      323.41     16.29 o 
   4   4  14        3.01        0.70      4.22 o 
   5   4  14     1466.60     1387.85     44.57 o 
   6   4  14       36.90       30.12      6.57 o 
   7   4  14      481.34      508.14     28.34 o 
   8   4  14      569.41      630.32     25.95 o 
   9   4  14       96.04       93.30     11.77 o 
  10   4  14      341.36      491.72     36.50 o 
  -6   5  14       43.01       43.92      8.79 o 
  -5   5  14      338.26      332.88     18.80 o 
  -4   5  14       30.66       26.87      6.34 o 
  -3   5  14      982.88     1004.70     35.90 o 
  -2   5  14       20.42       16.21      6.51 o 
  -1   5  14     1238.45     1161.83     48.46 o 
   0   5  14      294.03      263.00     19.15 o 
   1   5  14     1918.32     1891.98     47.88 o 
   2   5  14      508.50      502.16     22.54 o 
   3   5  14      135.39      129.81     12.35 o 
   4   5  14     1079.73     1003.95     35.10 o 
   5   5  14      334.84      304.91     22.10 o 
   6   5  14      905.28      817.11     37.38 o 
   7   5  14      367.74      365.14     24.60 o 
   8   5  14      155.80      169.27     16.97 o 
   9   5  14      556.74      652.29     38.39 o 
  10   5  14        6.16        0.56      4.91 o 
  -6   6  14      100.17       91.33     12.31 o 
  -5   6  14       38.00       39.47      7.21 o 
  -4   6  14      260.47      257.46     14.59 o 
  -3   6  14        1.90        9.80      4.94 o 
  -2   6  14      529.72      538.01     28.36 o 
  -1   6  14      113.08      123.55     12.13 o 
   0   6  14      398.30      428.38     64.23 o 
   1   6  14      395.05      396.07     37.71 o 
   2   6  14      169.50      141.42     17.66 o 
   3   6  14     1481.41     1402.41     49.63 o 
   4   6  14      134.23      120.65     12.09 o 
   5   6  14     1206.68     1067.93     43.82 o 
   6   6  14      256.55      206.55     18.94 o 
   7   6  14      477.27      442.23     27.12 o 
   8   6  14      235.69      224.96     35.04 o 
   9   6  14       26.30       26.64      7.73 o 
  10   6  14      120.52      154.18     27.71 o 
  -6   7  14      176.26      169.89     15.48 o 
  -5   7  14       24.33       26.48      8.89 o 
  -4   7  14      208.07      211.82     12.61 o 
  -3   7  14      102.51      103.65     10.22 o 
  -2   7  14       19.38       17.67      5.80 o 
  -1   7  14       99.96       97.40     10.92 o 
   0   7  14      148.56      152.33     13.02 o 
   1   7  14      395.74      377.20     33.16 o 
   2   7  14      647.51      649.27     30.58 o 
   3   7  14        3.03        9.60      6.48 o 
   4   7  14     1180.09     1038.79     42.88 o 
   5   7  14        8.70        1.22      6.48 o 
   6   7  14      310.52      290.20     21.73 o 
   7   7  14       50.76       44.58      9.72 o 
   8   7  14       66.77       59.21     15.19 o 
   9   7  14      107.70      111.68     12.32 o 
  10   7  14        6.61       26.61      8.77 o 
  -5   8  14      109.10      114.13     14.75 o 
  -4   8  14      744.66      746.80     29.72 o 
  -3   8  14       18.26       25.56      5.81 o 
  -2   8  14      213.00      245.76     14.85 o 
  -1   8  14       72.58       81.87      9.64 o 
   0   8  14      901.22      904.51     43.63 o 
   1   8  14      316.51      312.02     22.42 o 
   2   8  14      370.88      333.62     23.06 o 
   3   8  14      567.35      557.41     39.23 o 
   4   8  14      256.73      241.20     19.53 o 
   5   8  14      517.29      473.04     47.83 o 
   6   8  14       70.12       56.06     10.62 o 
   7   8  14      262.88      333.56     32.64 o 
   8   8  14      431.22      472.60     24.19 o 
   9   8  14       11.68       14.11      5.72 o 
  10   8  14      649.52      882.50     38.83 o 
  -5   9  14      651.90      701.08     34.03 o 
  -4   9  14        6.30       -0.03      7.59 o 
  -3   9  14     1276.82     1216.53     33.84 o 
  -2   9  14       12.16        1.71      5.27 o 
  -1   9  14      448.88      478.23     24.87 o 
   0   9  14      319.97      306.03     16.56 o 
   1   9  14        9.61       13.57      5.23 o 
   2   9  14      565.27      639.24     51.20 o 
   3   9  14       53.76       66.89     16.33 o 
   4   9  14      747.31      729.72     42.17 o 
   5   9  14        5.22       16.75     11.31 o 
   6   9  14      651.31      684.23     46.43 o 
   7   9  14      605.90      689.75     30.22 o 
   8   9  14      199.52      221.10     15.26 o 
   9   9  14      607.83      773.87     38.36 o 
  -4  10  14      553.01      532.73     30.13 o 
  -3  10  14       14.04       16.20      8.71 o 
  -2  10  14      597.81      552.90     25.26 o 
  -1  10  14      183.77      192.49     15.44 o 
   0  10  14      342.78      361.82     21.51 o 
   1  10  14      515.70      511.33     26.05 o 
   2  10  14      180.82      194.90     15.84 o 
   3  10  14     1048.02     1181.00    117.30 o 
   4  10  14      197.59      187.47     22.76 o 
   5  10  14      633.10      741.26     44.76 o 
   6  10  14      267.84      278.46     25.69 o 
   7  10  14      389.22      458.07     21.83 o 
   8  10  14      211.95      211.42     13.09 o 
   9  10  14        9.81        8.92      5.06 o 
  -4  11  14        9.08       12.00      4.98 o 
  -3  11  14      319.60      298.50     21.86 o 
  -2  11  14      205.11      190.05     18.48 o 
  -1  11  14      332.59      315.03     17.74 o 
   0  11  14      327.30      325.71     18.45 o 
   1  11  14      319.58      304.79     17.85 o 
   2  11  14      603.83      662.28     26.65 o 
   3  11  14       74.21       74.09     13.77 o 
   4  11  14      405.27      402.13     29.04 o 
   5  11  14       36.86       48.73     11.36 o 
   6  11  14      378.94      401.48     19.07 o 
   7  11  14      129.18      144.07     13.16 o 
   8  11  14       14.51        5.91      3.27 o 
  -2  12  14      328.67      333.38     21.71 o 
  -1  12  14      158.40      174.34     16.74 o 
   0  12  14      214.50      231.02     19.87 o 
   1  12  14      530.02      635.66     34.76 o 
   2  12  14       63.00       61.37     11.31 o 
   3  12  14      217.61      210.55     29.35 o 
   4  12  14       20.58       14.99      4.15 o 
   5  12  14      288.88      287.85     23.70 o 
   6  12  14      106.70      118.52      8.62 o 
   7  12  14       97.75      101.69     10.52 o 
  -1  13  14      297.86      275.31     17.33 o 
   0  13  14      257.41      261.01     18.16 o 
   1  13  14       23.14       20.18      6.56 o 
   2  13  14      470.07      424.86     12.85 o 
   3  13  14       27.68       27.96      3.73 o 
   4  13  14      376.39      351.10     13.56 o 
   5  13  14      323.39      328.78     18.58 o 
   6  13  14      283.95      266.63     15.03 o 
  -1  -2  15       29.12       30.67      5.23 o 
   0  -2  15      347.05      358.00     17.46 o 
   1  -2  15       90.25      103.32     10.27 o 
   2  -2  15      247.25      224.84     14.90 o 
   3  -2  15       30.22       14.55      8.08 o 
  -2  -1  15       43.24       54.96      9.76 o 
  -1  -1  15      556.34      509.42     21.87 o 
   0  -1  15       16.41       13.49      5.85 o 
   1  -1  15      135.89      119.06     13.28 o 
   2  -1  15      152.98      147.96     13.82 o 
   3  -1  15       98.90       71.72     10.57 o 
   4  -1  15      305.26      300.45     14.43 o 
   5  -1  15        1.82        0.92      4.52 o 
   6  -1  15      242.11      237.52     20.03 o 
  -3   0  15       69.11       77.89     12.28 o 
  -2   0  15      200.60      203.48     10.82 o 
  -1   0  15       17.57       26.01      5.50 o 
   0   0  15      220.99      215.18     20.27 o 
   1   0  15       23.13       18.68     11.01 o 
   2   0  15       55.54       64.15     10.83 o 
   3   0  15      296.69      323.68     21.79 o 
   4   0  15       14.33       18.92      5.70 o 
   5   0  15      800.63      845.68     67.89 o 
   6   0  15       10.99       16.02      6.30 o 
   7   0  15      284.00      288.49     23.99 o 
  -4   1  15      169.98      160.38     16.43 o 
  -3   1  15      146.56      160.71     12.01 o 
  -2   1  15        0.78       -0.52     12.54 o 
  -1   1  15      369.57      372.86     17.35 o 
   0   1  15       49.41       44.33      7.97 o 
   1   1  15      414.22      450.36     20.95 o 
   2   1  15       94.37       96.87     10.31 o 
   3   1  15      314.79      316.10     22.11 o 
   4   1  15      427.40      430.45     20.10 o 
   5   1  15        1.06       -3.89     13.28 o 
   6   1  15      241.85      255.68     14.31 o 
   7   1  15        1.59        1.33      4.24 o 
  -5   2  15      430.75      429.24     24.77 o 
  -4   2  15       99.45       94.14     14.63 o 
  -3   2  15       90.48       79.10     15.84 o 
  -2   2  15      633.86      654.98     28.81 o 
  -1   2  15       36.02       36.88      5.77 o 
   0   2  15      807.96      814.71     28.49 o 
   1   2  15       74.30       61.83      8.72 o 
   2   2  15     1076.09     1096.65     35.54 o 
   3   2  15      522.17      510.99     23.72 o 
   4   2  15       56.50       63.76      8.48 o 
   5   2  15       75.58       91.64      9.32 o 
   6   2  15       16.63       14.27      5.57 o 
   7   2  15      133.96      138.26     15.12 o 
   8   2  15      341.23      394.00     29.47 o 
  -5   3  15      192.34      182.59     16.42 o 
  -4   3  15      458.22      454.27     31.54 o 
  -3   3  15      282.63      276.76     27.45 o 
  -2   3  15       12.98        0.57      7.30 o 
  -1   3  15      962.97     1010.72     27.58 o 
   0   3  15       59.04       59.23      8.26 o 
   1   3  15      491.66      463.60     21.65 o 
   2   3  15      363.19      345.24     18.99 o 
   3   3  15       19.75        9.56     11.02 o 
   4   3  15      484.13      481.79     21.68 o 
   5   3  15       32.86       28.35      8.06 o 
   6   3  15      438.46      461.29     29.79 o 
   7   3  15      286.96      322.47     22.37 o 
   8   3  15      202.50      275.36     19.97 o 
   9   3  15      644.84      863.98     46.49 o 
  -5   4  15       45.74       32.69      7.89 o 
  -4   4  15      121.70       98.68     15.09 o 
  -3   4  15      162.30      153.90     13.70 o 
  -2   4  15      166.46      179.85     16.77 o 
  -1   4  15      120.05       99.97     10.05 o 
   0   4  15      247.89      269.08     15.68 o 
   1   4  15      169.24      161.17     12.76 o 
   2   4  15      109.17      115.93     11.21 o 
   3   4  15      571.17      556.25     40.06 o 
   4   4  15       15.14       11.66      8.36 o 
   5   4  15      707.42      680.09     47.96 o 
   6   4  15       40.68       44.09     13.68 o 
   7   4  15      579.03      627.96     46.61 o 
   8   4  15      124.05      142.70     15.56 o 
   9   4  15       53.65       73.37     15.28 o 
  -5   5  15      114.11       91.48     11.52 o 
  -4   5  15        4.90        3.81      3.55 o 
  -3   5  15       47.42       47.41      7.09 o 
  -2   5  15        1.59       -3.61      5.59 o 
  -1   5  15      200.71      211.11     18.74 o 
   0   5  15       81.66       73.28     15.08 o 
   1   5  15      415.48      430.49     25.06 o 
   2   5  15      297.14      316.30     22.07 o 
   3   5  15      411.42      401.61     20.23 o 
   4   5  15      505.90      509.30     26.83 o 
   5   5  15        8.19       12.74      6.46 o 
   6   5  15      633.28      623.75     30.17 o 
   7   5  15       97.64       77.62     10.79 o 
   8   5  15      208.77      204.04     13.51 o 
   9   5  15       83.34      109.63     17.46 o 
  -5   6  15       87.83       81.85     10.80 o 
  -4   6  15      113.71      121.04      8.65 o 
  -3   6  15       14.02       13.23      5.10 o 
  -2   6  15      550.23      586.26     29.88 o 
  -1   6  15       62.46       52.15     10.07 o 
   0   6  15      587.72      598.45     31.95 o 
   1   6  15       50.76       56.98      9.43 o 
   2   6  15      666.95      708.28     32.45 o 
   3   6  15      366.94      385.15     19.67 o 
   4   6  15      254.46      236.82     18.92 o 
   5   6  15      492.19      464.18     26.53 o 
   6   6  15       44.56       32.36      8.03 o 
   7   6  15      223.93      203.63     17.18 o 
   8   6  15      341.70      324.70     27.61 o 
   9   6  15       47.16       59.80      8.34 o 
  -5   7  15      346.47      342.92     21.22 o 
  -4   7  15      133.35      123.45     14.14 o 
  -3   7  15      725.14      729.36     27.63 o 
  -2   7  15       21.17       30.89      6.32 o 
  -1   7  15      629.85      609.72     30.28 o 
   0   7  15       38.04       32.96      8.97 o 
   1   7  15      551.45      496.56     31.42 o 
   2   7  15      271.21      252.14     18.25 o 
   3   7  15        1.03       -1.10      7.64 o 
   4   7  15      776.78      683.38     32.35 o 
   5   7  15      171.79      135.74     14.49 o 
   6   7  15      426.20      376.98     23.57 o 
   7   7  15      599.72      591.54     29.05 o 
   8   7  15      144.20      159.59     20.49 o 
   9   7  15      464.83      596.22     87.38 o 
  -4   8  15      275.46      243.51     20.08 o 
  -3   8  15        1.68       -3.11      3.32 o 
  -2   8  15      205.10      208.03     12.48 o 
  -1   8  15      147.69      169.47     12.20 o 
   0   8  15       82.24       95.28     10.09 o 
   1   8  15      283.03      274.45     19.99 o 
   2   8  15       43.66       53.31     10.32 o 
   3   8  15      567.37      520.79     27.30 o 
   4   8  15      571.22      534.39     27.89 o 
   5   8  15      772.38      666.58     54.10 o 
   6   8  15      293.70      276.80     21.64 o 
   7   8  15      302.37      346.86     65.28 o 
   8   8  15      414.58      468.05     32.35 o 
   9   8  15        2.39        5.17      5.83 o 
  -4   9  15      106.78      114.98     12.65 o 
  -3   9  15       77.91       72.36      8.72 o 
  -2   9  15      112.69      119.65     11.79 o 
  -1   9  15      267.78      285.57     14.47 o 
   0   9  15      402.23      420.62     29.15 o 
   1   9  15      274.60      327.57     52.87 o 
   2   9  15      437.32      428.16     36.03 o 
   3   9  15       94.19       67.96     15.31 o 
   4   9  15      239.10      276.30     19.22 o 
   5   9  15        3.70        2.24      8.19 o 
   6   9  15      269.57      319.61     28.72 o 
   7   9  15       26.56       29.99      6.67 o 
   8   9  15       24.46       31.09      9.30 o 
  -3  10  15       12.15       17.06      6.49 o 
  -2  10  15      611.27      621.96     25.53 o 
  -1  10  15      111.76       96.94     10.43 o 
   0  10  15      799.35      780.97     88.24 o 
   1  10  15      203.98      212.76     15.68 o 
   2  10  15      814.72      841.43     45.90 o 
   3  10  15      385.13      374.12     27.85 o 
   4  10  15       68.66       63.95     14.17 o 
   5  10  15      213.12      235.34     22.99 o 
   6  10  15       52.74       57.72     11.92 o 
   7  10  15      189.58      221.19     13.50 o 
   8  10  15      147.16      173.49     14.95 o 
  -2  11  15       56.94       61.06      9.61 o 
  -1  11  15      413.34      451.30     27.27 o 
   0  11  15       59.13       56.66      7.16 o 
   1  11  15       60.02       58.06      7.74 o 
   2  11  15      340.02      329.36     97.53 o 
   3  11  15        1.55       17.87      7.75 o 
   4  11  15      347.42      356.64     25.62 o 
   5  11  15      408.81      409.87     26.72 o 
   6  11  15      547.56      584.76     21.55 o 
   7  11  15      494.71      543.59     18.68 o 
  -1  12  15      172.13      171.91     14.17 o 
   0  12  15       27.79       17.76      6.33 o 
   1  12  15      579.75      610.34     30.28 o 
   2  12  15       32.86       34.28     10.40 o 
   3  12  15      365.70      334.47     21.60 o 
   4  12  15      227.67      220.86     16.80 o 
   5  12  15      305.92      318.19     13.86 o 
   6  12  15      512.58      550.32     17.44 o 
   2  13  15      682.90      595.83     24.46 o 
   3  13  15        2.60       -0.95      3.33 o 
   0  -1  16       24.67       23.26      6.81 o 
   1  -1  16      227.99      251.40     13.83 o 
   2  -1  16      156.26      140.59     10.85 o 
   3  -1  16      247.53      280.36     20.97 o 
  -1   0  16        0.58       -1.38      4.58 o 
   0   0  16      618.49      589.13     23.18 o 
   1   0  16       32.86       30.87      6.47 o 
   2   0  16      275.94      269.00     17.10 o 
   3   0  16      158.18      177.36     14.13 o 
   4   0  16      123.86      141.92     18.01 o 
   5   0  16      446.64      476.27     30.56 o 
  -2   1  16      156.31      150.80     25.31 o 
  -1   1  16      256.44      215.41     10.76 o 
   0   1  16       16.90       10.86      3.90 o 
   1   1  16      128.93      102.64     11.13 o 
   2   1  16       76.21       74.56     10.51 o 
   3   1  16      105.00      108.10     12.48 o 
   4   1  16      409.88      481.48     36.88 o 
   5   1  16       83.42       95.51     17.25 o 
   6   1  16      234.32      297.56     25.94 o 
  -3   2  16      137.75      150.85     15.89 o 
  -2   2  16      165.50      135.12     17.01 o 
  -1   2  16       23.39       18.16      6.00 o 
   0   2  16       42.27       38.13      5.45 o 
   1   2  16       29.82       27.24      5.82 o 
   2   2  16      160.51      154.22     11.71 o 
   3   2  16      512.87      502.71     26.40 o 
   4   2  16       39.30       54.42     14.15 o 
   5   2  16      239.24      244.04     26.71 o 
   6   2  16        2.30       -9.41      9.41 o 
   7   2  16       98.71       94.20     16.51 o 
  -4   3  16       38.43       50.53      8.57 o 
  -3   3  16      386.63      391.31     27.33 o 
  -2   3  16        0.91        6.51      8.70 o 
  -1   3  16      179.93      199.95     12.21 o 
   0   3  16       89.73       88.46      9.09 o 
   1   3  16      238.99      287.18     15.83 o 
   2   3  16      227.18      222.67     14.44 o 
   3   3  16      268.16      306.19     29.15 o 
   4   3  16      558.57      557.57     40.69 o 
   5   3  16      302.09      356.54     20.72 o 
   6   3  16      162.56      181.90     15.02 o 
   7   3  16       55.71       63.47      9.50 o 
  -4   4  16      734.21      745.80     34.05 o 
  -3   4  16        1.35       -6.58      6.58 o 
  -2   4  16      839.83      868.88     31.88 o 
  -1   4  16       41.83       44.08      9.29 o 
   0   4  16      505.69      573.54     22.95 o 
   1   4  16      191.53      180.38     15.85 o 
   2   4  16      309.36      309.32     21.20 o 
   3   4  16      376.95      387.51     24.23 o 
   4   4  16       31.37       42.55     12.14 o 
   5   4  16      453.49      471.75     36.92 o 
   6   4  16        0.88        4.56      8.60 o 
   7   4  16      420.05      518.29     36.08 o 
   8   4  16      228.31      263.45     23.35 o 
  -4   5  16       26.73       28.92      7.31 o 
  -3   5  16      793.03      755.58     26.09 o 
  -2   5  16        9.43        5.65      4.92 o 
  -1   5  16      549.99      571.88     28.13 o 
   0   5  16       33.80       28.51      9.02 o 
   1   5  16      212.86      216.26     20.49 o 
   2   5  16      172.29      170.54     22.91 o 
   3   5  16       10.62       21.73      7.53 o 
   4   5  16      241.22      248.70     25.78 o 
   5   5  16       21.27       20.15     10.53 o 
   6   5  16      638.99      601.45     40.89 o 
   7   5  16      503.27      499.99     26.10 o 
   8   5  16      258.27      308.06     26.56 o 
  -3   6  16        0.48        0.16      3.68 o 
  -2   6  16      319.40      292.32     17.90 o 
  -1   6  16       39.51       28.00      7.58 o 
   0   6  16      121.67      129.25     14.26 o 
   1   6  16      101.18       89.74     12.58 o 
   2   6  16        9.22        4.38      5.13 o 
   3   6  16      106.85      117.55     10.33 o 
   4   6  16        0.23        5.14      5.40 o 
   5   6  16      263.72      233.35     17.00 o 
   6   6  16       11.27        6.68      4.98 o 
   7   6  16      155.17      160.10     13.14 o 
   8   6  16      263.49      296.86     25.80 o 
  -3   7  16      227.23      223.52     12.83 o 
  -2   7  16       27.00       23.86      9.40 o 
  -1   7  16      185.78      195.90     15.47 o 
   0   7  16      144.12      126.04     13.31 o 
   1   7  16      301.05      296.39     20.50 o 
   2   7  16      297.22      284.23     17.67 o 
   3   7  16       15.78       14.44      5.47 o 
   4   7  16      312.71      322.86     19.94 o 
   5   7  16        0.15       -2.82      8.07 o 
   6   7  16      184.32      158.11     13.92 o 
   7   7  16        3.96        4.16      6.42 o 
   8   7  16       28.74       30.24      5.78 o 
  -3   8  16       52.14       36.81      8.05 o 
  -2   8  16      286.91      320.20     13.28 o 
  -1   8  16       72.74       76.79     11.04 o 
   0   8  16      644.98      698.27     29.44 o 
   1   8  16      427.12      426.31     23.41 o 
   2   8  16      664.70      647.14     30.57 o 
   3   8  16      423.58      392.52     23.08 o 
   4   8  16      152.08      166.96     11.73 o 
   5   8  16      396.24      368.81     16.67 o 
   6   8  16       23.08       24.45      9.03 o 
   7   8  16      288.07      285.46     23.59 o 
   8   8  16      157.58      189.61     17.28 o 
  -2   9  16       15.97       14.04      4.77 o 
  -1   9  16      276.75      290.04     16.15 o 
   0   9  16      277.78      285.19     25.58 o 
   1   9  16       77.55       61.26     13.23 o 
   2   9  16      434.79      440.66     32.94 o 
   3   9  16       53.59       47.64      8.01 o 
   4   9  16      441.16      439.20     21.91 o 
   5   9  16        3.26        6.81      7.69 o 
   6   9  16      347.40      435.66     29.84 o 
   7   9  16      297.31      342.68     24.07 o 
  -1  10  16      120.78      130.06      9.71 o 
   0  10  16       52.73       41.48      6.37 o 
   1  10  16      167.21      156.78     17.28 o 
   2  10  16      404.76      404.54     28.21 o 
   3  10  16      391.19      406.34     19.50 o 
   4  10  16      174.37      178.44     18.84 o 
   5  10  16      331.15      337.21     24.82 o 
   6  10  16      154.45      161.42     10.96 o 
   7  10  16       72.07       80.26     10.11 o 
   1  11  16      467.82      458.94     24.59 o 
   2  11  16       65.88       60.58      6.51 o 
   3  11  16       50.19       44.56      9.35 o 
   4  11  16      188.69      226.49     18.26 o 
   5  11  16      134.20      139.82     13.83 o 
   6  11  16      207.19      235.31     11.23 o 
   1  12  16      219.85      217.15     14.72 o 
   2  12  16      485.28      481.76     23.61 o 
   3  12  16      162.17      159.38     12.78 o 
   4  12  16        0.22        1.59      3.84 o 
   1   1  17      265.80      269.72     20.28 o 
   2   1  17      188.15      188.08     18.19 o 
   3   1  17      239.82      268.98     21.84 o 
   0   2  17      545.06      468.48     26.51 o 
   1   2  17       99.07       90.01     13.18 o 
   2   2  17      350.55      366.41     19.05 o 
   3   2  17      393.14      426.12     30.53 o 
   4   2  17      108.54      104.26     16.22 o 
   5   2  17      400.44      452.40     30.67 o 
  -2   3  17        8.71        9.10      5.03 o 
  -1   3  17      423.68      427.15     27.50 o 
   0   3  17      174.82      166.11      9.50 o 
   1   3  17      234.87      225.46     12.52 o 
   2   3  17      267.61      258.64     23.09 o 
   3   3  17       65.44       56.62     11.99 o 
   4   3  17      377.44      411.13     30.69 o 
   5   3  17       15.74        7.71      8.04 o 
   6   3  17      152.27      195.51     20.37 o 
  -2   4  17      298.93      288.22     21.27 o 
  -1   4  17       23.12       27.43      5.74 o 
   0   4  17      134.88      136.63      9.07 o 
   1   4  17      176.00      184.96     11.82 o 
   2   4  17       86.10       85.79     10.31 o 
   3   4  17      620.72      616.51     37.76 o 
   4   4  17        6.33        1.23      6.90 o 
   5   4  17      191.28      184.93     32.18 o 
   6   4  17        2.24        1.05      7.15 o 
  -2   5  17       15.34       18.07      7.46 o 
  -1   5  17      225.50      216.79     14.10 o 
   0   5  17        7.47        4.20      5.32 o 
   1   5  17      171.76      206.85     12.22 o 
   2   5  17      299.03      317.65     15.93 o 
   3   5  17       95.66       99.74     15.26 o 
   4   5  17      223.33      208.26     21.75 o 
   5   5  17       63.24       70.89     13.64 o 
   6   5  17      235.13      249.81     15.66 o 
  -2   6  17      579.03      584.86     20.75 o 
  -1   6  17      186.79      184.10     13.19 o 
   0   6  17      413.22      443.95     23.03 o 
   1   6  17       76.93       82.42     11.10 o 
   2   6  17       95.75       77.42      8.49 o 
   3   6  17      219.52      213.23     15.82 o 
   4   6  17       54.44       41.16      9.75 o 
   5   6  17      165.09      153.06     18.17 o 
   6   6  17       21.32       22.69      8.61 o 
   7   6  17      175.26      167.73     17.17 o 
  -2   7  17       44.77       39.88      5.45 o 
  -1   7  17      620.82      626.94     24.06 o 
   0   7  17      247.90      242.85     15.86 o 
   1   7  17      328.92      309.71     18.83 o 
   2   7  17      469.92      498.42     36.49 o 
   3   7  17       10.26        8.96      6.14 o 
   4   7  17      454.92      333.69     85.01 o 
   5   7  17       22.23       14.97      3.78 o 
   6   7  17      180.73      159.34     15.13 o 
   7   7  17      209.01      250.29     20.69 o 
  -2   8  17      321.68      291.96     18.46 o 
  -1   8  17        5.96        6.04      6.04 o 
   0   8  17      109.84       27.72     45.19 o 
   1   8  17      408.17      366.53     29.55 o 
   2   8  17       10.32        6.44      4.42 o 
   3   8  17      674.74      620.98     43.52 o 
   4   8  17        2.74       -0.68      4.09 o 
   5   8  17      464.28      421.34     18.42 o 
   6   8  17       40.07       43.31      8.80 o 
  -1   9  17      175.05      188.70     15.74 o 
   0   9  17      119.79      116.77      9.02 o 
   1   9  17       12.60       16.78      6.32 o 
   2   9  17      404.54      411.59     18.95 o 
   3   9  17       45.82       45.48      6.69 o 
   4   9  17      309.30      278.51     14.42 o 
   5   9  17       10.78       25.92      7.29 o 
   6   9  17      121.79      146.00     13.53 o 
   0  10  17      702.54      719.52     31.60 o 
   1  10  17      331.23      333.14     14.66 o 
   2  10  17      188.96      185.16     10.90 o 
   3  10  17      147.62      153.56     14.66 o 
   4  10  17        1.76       -2.60      4.50 o 
   5  10  17      135.43      178.02     14.57 o 
   2  11  17      247.15      234.07     15.22 o 
   3  11  17      277.31      298.84     17.74 o 
   2   4  18      183.83      152.78     15.72 o 
   3   4  18      370.37      365.71     25.08 o 
   1   5  18      196.34      182.70     16.30 o 
   2   5  18      198.71      201.16     19.18 o 
   3   5  18       14.21       14.04      7.59 o 
   4   5  18      258.80      263.51     21.74 o 
   1   6  18      368.20      365.45     24.36 o 
   2   6  18       20.35       20.30      7.97 o 
   3   6  18      290.83      302.59     24.03 o 
   4   6  18       27.42       19.97      7.84 o 
   0   7  18      225.94      231.01     16.89 o 
   1   7  18      406.09      430.23     26.36 o 
   2   7  18      560.93      576.09     32.20 o 
   3   7  18       67.45       69.42     11.38 o 
   4   7  18      287.24      322.63     22.13 o 
   1   8  18      115.72      118.02     12.80 o 
   2   8  18       83.95       96.92     11.98 o 
   3   8  18      400.33      419.29     24.34 o 
                                                 
